# Supplementary material for: Rare tandem repeat expansions associate with genes involved in synaptic and neuronal signaling functions in schizophrenia
Source: Mol Psychiatry. 2022 Nov 16;28(1):475–82. doi: 10.1038/s41380-022-01857-4 (PMC9812781; doi:10.1038/s41380-022-01857-4)
Supplement: Supplementary file 2 — Supplementary Tables [file 41380_2022_1857_MOESM2_ESM.xlsx]

## Sheet: Note_Column names
Rare tandem repeat expansions associate with genes involved in synaptic and neuronal signaling functions in schizophrenia
Wen #, Trost #, Engchuan # et al.
The meanings of column names for supplementary tables 1-13
Supplementary Table 1
· Chr: chromosome of the tandem repeats, hg38
· Start: estimate start position of the tandem repeats locus, hg38
· End: estimate end position of the tandem repeats locus, hg38
· Number of unique motifs: The number of the motifs for corresponding tandem repeat locus
· List of motifs: the motif sequence
Supplementary Table 2
· Name: annotation name
· OR: odds ratio
· Upper: the upper of the 95% confidence interval
· Lower: the lower of the 95% confidence interval
· p-value: the p-value is from correlation analysis
Supplementary Table 3
· Chr: chromosome of the tandem repeats, hg38
· Start: estimate start position of the tandem repeats locus, hg38
· End: estimate end position of the tandem repeats locus, hg38
· Motif: Motifs for corresponding tandem repeat expansion
· RepeatID: IDs for each expansion
· Frequency: rare or not rare for corresponding expansions
Supplementary Table 4
· PCs: List of tested PC
· pvalues: P-value from tested corresponding PC versus SCZ status
· BH-corrected pvalue: BH adjust p-value
· Proportion of variance: Proportion of variance explained by corresponding PC
Supplementary Table 5
· Type: burden test for the listed gene parts
· OR: odds ratio
· Upper: the upper of the 95% confidence interval
· Lower: the lower of the 95% confidence interval
· One-side p-value: P values are from one-sided statistical tests assuming an increased burden of rare tandem repeat expansions in schizophrenia.
· affected.count: the number of cases including rare expansions affecting the corresponding “Name” column item
· unaffected.count: the number of controls including rare expansions affecting the corresponding “Name” column item
· affected.TRE: the number of expansions affecting the corresponding “Name” column item in the cases
· unaffected TRE: the number of expansions affecting the corresponding “Name” column item in the controls
Supplementary Table 6
· Name: burden test name
· control.mean: mean conserved bases observed for cases
· case.mean: mean conserved bases observed for controls
· OR: odds ratio
· Upper: the upper of the 95% confidence interval
· Lower: the lower of the 95% confidence interval
· p-value: P values are from one-sided statistical tests assuming an increased burden of rare tandem repeat expansions in schizophrenia.
Supplementary Table 7
· Name: burden test for the listed gene parts
· OR: odds ratio
· Upper: the upper of the 95% confidence interval
· Lower: the lower of the 95% confidence interval
· p-value: P values are from one-sided statistical tests assuming an increased burden of rare tandem repeat expansions in schizophrenia.
· BH-corrected pvalue: BH adjust p-value
· affected.count: the number of cases including rare expansions affecting the corresponding “Name” column item
· unaffected.count: the number of controls including rare expansions affecting the corresponding “Name” column item
· affected.TRE: the number of expansions affecting the corresponding “Name” column item in the cases
· unaffected TRE: the number of expansions affecting the corresponding “Name” column item in the controls
· affected.denominator: total number of cases
· unaffected.denominator: total number of controls
Supplementary Table 8
· Name: burden test for the listed epigenomic annotations
· Resolution (kB): bin resolution for each epigernomic annotations
· OR: odds ratio
· Upper: the upper of the 95% confidence interval
· Lower: the lower of the 95% confidence interval
· p-value: P values are from one-sided statistical tests assuming an increased burden of rare tandem repeat expansions in schizophrenia.
· BH-corrected pvalue: BH adjust p-value
· affected.count: the number of cases including rare expansions affecting the corresponding “Name” column item
· unaffected.count: the number of controls including rare expansions affecting the corresponding “Name” column item
· affected.TRE: the number of expansions affecting the corresponding “Name” column item in the cases
· unaffected TRE: the number of expansions affecting the corresponding “Name” column item in the controls
· affected.denominator: total number of cases
· unaffected.denominator: total number of controls
· Total # genes/regions: total number of the genes/epigenomic regions
· Annotation source: the source of the annotation data
Supplementary Table 9
· Name: burden test for the listed genesets
· OR: odds ratio
· Upper: the upper of the 95% confidence interval
· Lower: the lower of the 95% confidence interval
· p-value: P values are from one-sided statistical tests assuming an increased burden of rare tandem repeat expansions in schizophrenia.
· BH-corrected pvalue: BH adjust p-value
· affected.count: the number of cases including rare expansions affecting the corresponding “Name” column item
· unaffected.count: the number of controls including rare expansions affecting the corresponding “Name” column item
· affected.TRE: the number of expansions affecting the corresponding “Name” column item in the cases
· unaffected TRE: the number of expansions affecting the corresponding “Name” column item in the controls
· affected.denominator: total number of cases
· unaffected.denominator: total number of controls
· Total # genes/regions: total number of the genes/epigenomic regions
Supplementary Table 10
· Geneset: list of the top two genesets affected by rare expansions
· Gene: the gene name in each gene set affected by rare expansions
· # case TRE: the number of cases that having the rare expansions affect the corresponding gene
· # control TRE: the number of controls that having the rare expansions affect the corresponding gene
· Part of gene affected: list the which part of the gene is affected by rare expansions
Supplementary Table 11
· RepeatID: IDs for each expansion
· ASD_loci (Trost et al): ASD loci annotation from Trost et al
· SCZ_loci (Mojarad et al): SCZ loci annotation from Majarad et al
· SCZ_loci (this study): SCZ loci from this study
· SCZ_Cases: number of SCZ cases
· Controls: number of controls
· Size range: Size for corresponding expansion
Supplementary Table 12
· Annotation: Type of annoations that are replicated
· OR: odds ratio estimated in our study using logistic regression model
· SE: standard error estimated in our study using logistic regression model
· Pval: one-sided p-value in our study using logistic regression model
· OR-rep: odds ratio estimated in replication cohort using logistic regression model
· SE-rep: standard error estimated in replication cohort using logistic regression model
· Pval-rep: one-sided p-value in replication cohort using logistic regression model
· OR-comb: odds ratio estimated from meta analysis
· SE-comb: standard error estimated meta analysis
· Pval-comb: one-sided p-value from meta analysis
· Direction-comb: direction from meta analysis bresults
Supplementary table 13 | Test for combinations of various PCs
· Model number: Index to denote model
· Logistic regression model: different models with different covariates included
· Name: burden test for the listed genesets
· OR: odds ratio estimated using logistic regression model
· Upper: the upper of the 95% confidence interval
· Lower: the lower of the 95% confidence interval
· pvalue: P values are from one-sided statistical tests assuming an increased burden of rare tandem repeat expansions in schizophrenia.

## Sheet: Suppl. Table 1
Supplementary Table 1 | List of tandem repeats detected by ExpansionHunter Denovo.
chr	start	end	number of unique motifs	list of motifs
chr1	100325971	100326949	1	AAGG
chr1	100457438	100457439	1	AAAAT
chr1	100526545	100527680	1	AAG
chr1	100567672	100567832	1	AGAGAT
chr1	100746130	100746683	1	AAAG
chr1	100800667	100801477	1	AC
chr1	101050251	101050778	1	AC
chr1	101219562	101220027	1	AC
chr1	101223332	101223887	1	AG
chr1	101351789	101352228	1	AAAG
chr1	102410594	102411611	1	AAG
chr1	102583089	102583700	1	AT
chr1	103284844	103284845	1	AAAGGATGAGGG
chr1	103349969	103351481	1	AAGATATATATAT
chr1	103363013	103363221	1	AAATATATGTAATATAT
chr1	104259368	104259885	1	AC
chr1	104437974	104438008	1	ACAT
chr1	104507883	104508429	1	AG
chr1	104561745	104562737	1	ACTATATAGTATATATATAT
chr1	105149974	105150520	1	AC
chr1	105372288	105372289	1	ACACTACCC
chr1	105938875	105939884	1	ACATATATATAG
chr1	105960599	105961313	1	AATATATAT
chr1	106430920	106431831	1	AATATATAT
chr1	106513311	106513619	1	AC
chr1	106649807	106649808	1	AACCCT
chr1	10707968	10707969	1	ATCC
chr1	107112160	107112233	1	AGAT
chr1	10777647	10777648	1	ACC
chr1	107908496	107909027	1	AC
chr1	107952019	107952760	1	AT
chr1	108168044	108168045	1	AAG
chr1	10817294	10818510	1	AAAG
chr1	10834161	10834337	1	AATGAGTGAGTG
chr1	108374733	108374926	1	AT
chr1	108523339	108524134	1	ATATATATC
chr1	109724762	109725531	1	AAGGG
chr1	110062007	110062751	1	AC
chr1	110119412	110121101	1	ACC
chr1	110281256	110281718	1	AC
chr1	11040924	11041900	1	ATCC
chr1	110500373	110500374	1	ACC
chr1	110519690	110519922	1	AC
chr1	110576368	110576909	1	AACCCT
chr1	110583189	110583190	1	ACC
chr1	110966260	110966266	1	AC
chr1	1110246	1110769	1	AAACTAAAGCCTCCACGACC
chr1	111610218	111610766	1	AC
chr1	111732164	111732652	1	AC
chr1	111979699	111980290	1	AC
chr1	112005316	112006207	1	AAAG
chr1	112146477	112147033	1	AAGG
chr1	112170140	112171079	1	AAAG
chr1	112348452	112348453	1	AAAAT
chr1	112485876	112486133	1	AC
chr1	112706320	112706321	1	ACC
chr1	112880986	112881628	1	AAAG
chr1	11292543	11293035	1	AC
chr1	11309982	11310485	1	AAGGGGCAGGGAGGTGGG
chr1	113131510	113131828	1	AC
chr1	113140983	113140984	1	ACTCCCACTGCCTCCCT
chr1	11337632	11338165	1	AAGGAGGAGAAGGGGGGGAG
chr1	113908659	113908660	1	AC
chr1	114172574	114173057	1	AC
chr1	114367838	114367839	1	AG
chr1	114384895	114384896	1	ACCACCATCCTCT
chr1	11439716	11440388	1	AACCCT
chr1	11469095	11469096	1	AACCCT
chr1	115147141	115147820	1	AT
chr1	115266435	115266436	1	AATGG
chr1	115760847	115762312	1	AAG
chr1	116080525	116081370	1	AAAG
chr1	116200152	116200352	1	AAGG
chr1	116436929	116437142	1	AAATATATATATAGG
chr1	116862526	116862527	1	ACCCTATCC
chr1	117137155	117137722	1	AC
chr1	118132598	118132599	1	AACCCT
chr1	118167769	118167770	1	ACC
chr1	118318953	118319391	1	AACATAGATATTATATATAT
chr1	118582753	118583492	1	AT
chr1	118646049	118646050	1	AAAAG
chr1	118841264	118841652	1	AC
chr1	11894318	11895070	1	ATCC
chr1	118965089	118965090	1	AACCCT
chr1	119111929	119111930	1	AAG
chr1	1191187	1191188	1	ACTCATATATAT
chr1	119388753	119389575	1	AT
chr1	119479931	119480731	1	AAGG
chr1	119872850	119873283	1	AC
chr1	12042057	12042621	1	AGAGGG
chr1	12061793	12063329	1	ATCC
chr1	12107127	12107128	1	AAAAT
chr1	12113118	12113923	1	AG
chr1	12124322	12125283	1	AAAAC
chr1	12534688	12535060	1	AC
chr1	12584523	12585420	1	AC
chr1	12687310	12687952	1	AC
chr1	12771749	12771750	1	AACCCT
chr1	12801355	12801740	1	AAAG
chr1	12867163	12867959	1	AAAG
chr1	1293219	1294116	1	AGGCCCCGCCCCTGCCCTGG
chr1	13007952	13008036	1	AAAG
chr1	13326819	13327479	1	ACGGGAGAGGGAGAGGGAG
chr1	1364465	1364466	1	AACCCT
chr1	13869325	13870345	1	AAAG
chr1	13980610	13981466	1	AT
chr1	14083319	14083320	1	ACC
chr1	14133409	14133538	1	AAAG
chr1	143247046	143247047	1	AATGG
chr1	1432719	1433384	1	ACCGCCGCTGCCCCTC
chr1	143685556	143685875	1	ACGGGAGAGGGAGAGGGAG
chr1	14478259	14478308	1	ACCCTATCC
chr1	14580522	14580523	1	ACC
chr1	145902790	145903255	1	AC
chr1	146159344	146159537	1	AAAG
chr1	14702001	14702405	1	AC
chr1	147435628	147435629	1	AC
chr1	147774768	147775688	1	AATGC
chr1	147791191	147791192	1	AC
chr1	147920030	147920737	1	AGATCTATATATAT
chr1	14872502	14873343	1	ATCC
chr1	148865232	148865322	1	ACGGGAGAGGGAGAGGGAG
chr1	14920799	14921331	1	AC
chr1	14984998	14985399	1	AAGGTGGGAGGCC
chr1	150311995	150312363	1	AC
chr1	15100727	15101550	1	AG
chr1	15109489	15110384	1	AC
chr1	15132394	15132768	1	AC
chr1	151349220	151349651	1	AC
chr1	151560789	151561541	1	AC
chr1	151599674	151599677	1	ACCTCT
chr1	151629211	151629535	1	ACGGGAGAGGGAGAGGGAG
chr1	151674372	151674373	1	ACGGGAGAGGGAGAGGGAG
chr1	152068271	152068451	1	ACGGGAGAGGGAGAGGGAG
chr1	152130185	152130186	1	AACCCT
chr1	152157274	152157559	1	AC
chr1	152233486	152234526	1	AACTATATATAT
chr1	152512481	152513048	1	AC
chr1	152647858	152647859	1	AACCCT
chr1	152669161	152669431	1	AC
chr1	152963257	152964374	1	AAAG
chr1	153196686	153197202	1	AC
chr1	153255573	153255983	1	AC
chr1	15333483	15333484	1	ACC
chr1	153497808	153497809	1	AATGGCTAGG
chr1	154125014	154126403	1	AAGG
chr1	1543516	1543517	1	ACACTGCCCACCTCCCACAG
chr1	154366756	154366757	1	AACCCT
chr1	154426161	154426286	1	AC
chr1	154575887	154575888	1	ACCACCTCCCCCACTCCC
chr1	154930218	154930219	1	AAG
chr1	154963646	154963647	1	AACCCT
chr1	154985751	154986305	1	AC
chr1	155071344	155071345	1	ACCTCCTCCCTGCCTGCCC
chr1	155143883	155144112	1	ACGGGAGAGGGAGAGGGAG
chr1	155298629	155299333	1	AAAG
chr1	155371711	155371712	1	ACCCAGCCCCCAGCCCAGT
chr1	155522428	155522429	1	AACCCT
chr1	155863249	155863250	1	AACCCT
chr1	155944978	155945345	1	AC
chr1	156306598	156306637	1	ACGGAG
chr1	156868610	156868874	1	AAGG
chr1	156875369	156875949	1	AC
chr1	156910832	156911269	1	AAAG
chr1	156928009	156928905	1	AAG
chr1	157013019	157013483	1	AC
chr1	157071715	157071716	1	AACCCT
chr1	157584893	157585563	1	AAAG
chr1	157671045	157671116	1	AGAT
chr1	157691033	157691182	1	ACAT
chr1	157760085	157760997	1	AAAG
chr1	157962785	157963206	1	AGAT
chr1	158009763	158010860	1	AC
chr1	158069295	158069296	1	ACACACCTCACCCTCCT
chr1	159075347	159075607	1	AC
chr1	1594680	1597026	1	AG
chr1	159820431	159820978	1	AC
chr1	159926948	159927379	1	AC
chr1	159976403	159977237	1	AAAG
chr1	159994663	159995038	1	AC
chr1	160107042	160107043	1	AACCCT
chr1	160300344	160300489	1	AAAT
chr1	160588680	160589286	1	AC
chr1	16094354	16095046	1	ACC
chr1	161006816	161006817	1	AAAGG
chr1	161186013	161186287	1	ACGGGAGAGGGAGAGGGAG
chr1	161216276	161216403	1	AC
chr1	161330158	161330159	1	AATGAGTGAGCGGGCAGAGG
chr1	161354039	161354748	1	AC
chr1	16136228	16137077	1	AAG
chr1	161439261	161439262	1	AAGGTATGGGTGTGG
chr1	161578941	161579567	1	AAAG
chr1	16165510	16166810	1	ATCC
chr1	161689271	161689627	1	AC
chr1	161868489	161868490	1	AATGG
chr1	16194688	16194709	1	AAAG
chr1	16199774	16199775	1	ACGGGGAGAGAGAGGGAG
chr1	162049424	162050168	1	AAAG
chr1	162071786	162072225	1	AGAT
chr1	162124874	162124875	1	AACCCT
chr1	162261491	162261809	1	AG
chr1	162429487	162429533	1	AGAGGG
chr1	162487521	162488101	1	AAAG
chr1	162936296	162936901	1	AAAG
chr1	163125427	163125598	1	ACGGGAGAGGGAGAGGGAG
chr1	16325775	16326218	1	AC
chr1	163373519	163374546	1	AAAG
chr1	16350201	16351365	1	AAAG
chr1	164049559	164050046	1	AC
chr1	164475372	164475373	1	AACACCCACACCCC
chr1	164507191	164508158	1	AAAG
chr1	164741319	164741819	1	AC
chr1	164776680	164776987	1	AC
chr1	164869514	164870645	1	AAAG
chr1	165335976	165336413	1	AACCCT
chr1	166109242	166110277	1	AT
chr1	166147663	166147664	1	AAAG
chr1	166343668	166343936	1	AGAT
chr1	166463378	166464519	1	ACTATATGATATAT
chr1	166633618	166633619	1	AACCCT
chr1	167700618	167701660	1	AAAG
chr1	167738936	167739488	1	AT
chr1	167863511	167863513	1	AACCCT
chr1	167986161	167986162	1	AACCCT
chr1	167992111	167992468	1	AC
chr1	168003573	168003574	1	AACCCT
chr1	168118941	168119487	1	AT
chr1	168220035	168220538	1	AC
chr1	168293003	168293365	1	AC
chr1	168298354	168299079	1	AAAG
chr1	168724918	168725602	1	AAAGG
chr1	169234093	169234094	1	AACCCT
chr1	169633308	169633309	1	AAGGGATAGACAGGGG
chr1	169651983	169652388	1	AC
chr1	170363515	170363721	1	AC
chr1	170691038	170691675	1	AAAGG
chr1	170917517	170917872	1	AAGGG
chr1	17098288	17098289	1	ATCC
chr1	171091822	171091940	1	AC
chr1	171496633	171496845	1	AC
chr1	171656850	171656851	1	ACAGGGCAGCGC
chr1	171682145	171682889	1	AAAGG
chr1	17191159	17192450	1	AAG
chr1	172181062	172181537	1	AC
chr1	172352593	172352594	1	AACCCT
chr1	17235263	17235551	1	AAGG
chr1	172358824	172359378	1	AC
chr1	172780022	172780416	1	AC
chr1	17296739	17296763	1	AGAT
chr1	17300394	17300395	1	AACACCAGCGTCATG
chr1	173061812	173061813	1	ACACAGTGCAGAGACAG
chr1	173237990	173237991	1	AACCCT
chr1	173687965	173688557	1	AG
chr1	174053609	174053610	1	AG
chr1	174195260	174195487	1	AAAG
chr1	174327748	174327855	1	AT
chr1	174438454	174438455	1	AAAG
chr1	175002422	175002423	1	AACCCT
chr1	175230879	175231437	1	ACACACATATGTATGCAT
chr1	175330420	175331642	1	AAAG
chr1	17537198	17537373	1	ACGGGAGAGGGAGAGGGAG
chr1	175416467	175417383	1	AAAG
chr1	175717505	175717506	1	AACCCT
chr1	175765212	175765685	1	ACC
chr1	175769144	175769380	1	AAAG
chr1	176133810	176133811	1	AACTCCCACACACCCC
chr1	176165049	176165433	1	AC
chr1	176264981	176265117	1	AGAT
chr1	176304707	176305458	1	AAAG
chr1	176370404	176371862	1	AC
chr1	176623419	176623674	1	AAAG
chr1	176634799	176635151	1	AGAT
chr1	17675400	17676419	1	ACACCTGCACCC
chr1	177008565	177008566	1	AGG
chr1	177027526	177027818	1	AC
chr1	177115656	177115664	1	AAAT
chr1	17716317	17716821	1	AAAG
chr1	17796072	17796314	1	AC
chr1	178310939	178311712	1	AC
chr1	178695255	178696556	1	AGATAGATAGATAGATGAT
chr1	178712363	178712886	1	AAAG
chr1	178864909	178864910	1	AACCCT
chr1	17896617	17898178	1	AAAG
chr1	179224086	179224135	1	AAAG
chr1	179285203	179285528	1	AC
chr1	179287340	179287663	1	AAAG
chr1	179352833	179353462	1	AT
chr1	17936277	17936660	1	AGAT
chr1	179367087	179367088	1	AATGG
chr1	179380917	179380918	1	AAAAT
chr1	179493844	179494137	1	ACGGGAGAGGGAGAGGGAG
chr1	180007515	180007920	1	AC
chr1	180182175	180182176	1	AACCCT
chr1	18033230	18033231	1	AACCCT
chr1	180473912	180473913	1	ACC
chr1	18049125	18050528	1	ACC
chr1	180539569	180540840	1	AAAG
chr1	180671	181052	1	AACCCT
chr1	180720641	180720642	1	AACCCT
chr1	180736354	180736683	1	AACCCT
chr1	181022479	181023365	1	AG
chr1	181125161	181125162	1	ACAGAGGG
chr1	18115526	18116060	1	AAAG
chr1	181260633	181261634	1	AAAAT
chr1	181312010	181312667	1	AC
chr1	181516257	181516779	1	AC
chr1	18178074	18178075	1	AATGG
chr1	182118233	182118983	1	AACTATATATAT
chr1	182316312	182317028	1	AAG
chr1	182354978	182355664	1	AAAG
chr1	18272896	18273739	1	AAAGG
chr1	182904156	182904582	1	AC
chr1	182924070	182925321	1	AAAG
chr1	183121371	183121372	1	AACCCT
chr1	183238677	183238678	1	AACCCT
chr1	183364587	183364588	1	AAAG
chr1	183369766	183370398	1	AC
chr1	183389343	183390274	1	AAAG
chr1	183541985	183541986	1	AACCCT
chr1	18372078	18373305	1	ATCC
chr1	183886877	183887306	1	AAGG
chr1	184381681	184382208	1	AC
chr1	184459981	184461143	1	AAGGAG
chr1	184484981	184484982	1	ACC
chr1	184630178	184630551	1	AC
chr1	184897114	184897474	1	AC
chr1	184935942	184935943	1	AATGG
chr1	18539425	18540121	1	AAAG
chr1	185620077	185620233	1	AT
chr1	185725598	185726003	1	AC
chr1	18604185	18605502	1	AATGGTGGCTCAGGCGGGG
chr1	186186634	186187213	1	AC
chr1	186232647	186232988	1	AC
chr1	186596857	186597781	1	AAAG
chr1	186630941	186632168	1	AAG
chr1	186996124	186996453	1	AC
chr1	18699762	18700113	1	AC
chr1	187090444	187090445	1	AACCCT
chr1	187162472	187163045	1	AC
chr1	187187521	187187997	1	AC
chr1	18744211	18744725	1	ATCC
chr1	187682434	187683046	1	AC
chr1	187773701	187774248	1	AC
chr1	18787906	18788367	1	AGGG
chr1	187902997	187902998	1	AC
chr1	18794994	18795406	1	AAAAT
chr1	188177143	188177398	1	AC
chr1	18825774	18825983	1	ACC
chr1	189193690	189193691	1	AACCCT
chr1	18925692	18926103	1	ATCC
chr1	18999257	19000484	1	AAG
chr1	190064483	190064484	1	AATGG
chr1	19030372	19031060	1	AAAG
chr1	19046896	19046897	1	ACC
chr1	19060727	19061912	1	ACC
chr1	190706265	190706766	1	AG
chr1	190853251	190853252	1	AATGG
chr1	191107441	191107442	1	AACCCT
chr1	191273519	191273520	1	ATCC
chr1	19142670	19143409	1	AAAG
chr1	191668176	191668177	1	ACC
chr1	191729518	191729519	1	AAGGGATAGACAGGGG
chr1	191828171	191828709	1	AT
chr1	191906877	191907942	1	AAAG
chr1	192002000	192002507	1	AAATATATAT
chr1	192048039	192049223	1	AAG
chr1	192195674	192195971	1	AC
chr1	192517761	192517877	1	AAAAT
chr1	192556106	192557059	1	AAAG
chr1	192590579	192591006	1	AC
chr1	193039087	193039088	1	AAAG
chr1	193408133	193408485	1	AGAT
chr1	193566604	193566817	1	AC
chr1	193637008	193637360	1	AC
chr1	193759919	193760257	1	AT
chr1	193832271	193833437	1	AAGG
chr1	193933610	193933611	1	AACCCT
chr1	193939720	193940177	1	AC
chr1	193970881	193970948	1	AGAT
chr1	194073356	194073357	1	AG
chr1	194171553	194171554	1	AAG
chr1	194330723	194331755	1	AACAT
chr1	19528305	19528306	1	ACATAT
chr1	195285742	195286611	1	AAAG
chr1	195317755	195318230	1	AC
chr1	196297398	196297399	1	AACCCT
chr1	196731293	196731294	1	AACCCT
chr1	197027891	197027892	1	AACCCT
chr1	197226003	197226004	1	AACCCT
chr1	197311507	197311863	1	AC
chr1	197400592	197400593	1	ATC
chr1	198332670	198333011	1	AC
chr1	198662175	198662176	1	AACCCT
chr1	198777444	198777767	1	AC
chr1	199179848	199180301	1	AC
chr1	199577931	199578298	1	AC
chr1	199649239	199649240	1	AACCCT
chr1	199850280	199851466	1	AAAG
chr1	199962115	199962436	1	ACGGGAGAGGGAGAGGGAG
chr1	200284230	200285677	1	AAAG
chr1	200336221	200336238	1	ACGGGAGAGGGAGAGGGAG
chr1	200684304	200684697	1	AC
chr1	200699578	200699579	1	AATGG
chr1	200704030	200704031	1	AAG
chr1	201006494	201008347	1	AC
chr1	201177396	201178035	1	AC
chr1	201188743	201188744	1	AATGG
chr1	201211995	201211996	1	AAAGG
chr1	201255997	201256294	1	ACTCCATCACTCCATCTC
chr1	201257012	201258710	1	ACTCCATCACTCCATCTC
chr1	201305204	201305205	1	AACCCT
chr1	201346603	201347380	1	AC
chr1	201421617	201422020	1	AC
chr1	201607656	201608083	1	AC
chr1	201726611	201726612	1	AACCCT
chr1	201733942	201734668	1	AAG
chr1	201901246	201902038	1	AT
chr1	201920110	201920111	1	AAAG
chr1	201924121	201924834	1	AAGG
chr1	202181886	202183103	1	AACTGGAGAAGGTGGG
chr1	2023963	2023964	1	AACCCT
chr1	202624085	202625573	1	ACC
chr1	20273486	20274291	1	ATCC
chr1	203012039	203012434	1	AC
chr1	203299618	203299901	1	AC
chr1	20332016	20332791	1	AAAAT
chr1	203458704	203459368	1	AAAG
chr1	203561260	203562549	1	AAG
chr1	203623838	203624511	1	AAAG
chr1	203753556	203754419	1	AAAG
chr1	203895922	203896323	1	AC
chr1	204034117	204034265	1	AAAG
chr1	204073327	204073328	1	AAGGTATGGGTGTGG
chr1	204279721	204279898	1	AACCCT
chr1	204391598	204391979	1	AC
chr1	20453697	20455050	1	AC
chr1	20463355	20463814	1	ACC
chr1	204699243	204699428	1	AC
chr1	204768172	204769090	1	AAAG
chr1	204839168	204839688	1	AC
chr1	205563065	205563715	1	AAAG
chr1	205691854	205692002	1	ACGGGGAGAGGGAGAGGGAG
chr1	205988786	205988787	1	ACACACCTCACCCTCCT
chr1	20599318	20600020	1	AAAAT
chr1	20625448	20626497	1	AAGG
chr1	206455365	206455366	1	ACACTGCCCACCTCCCACAG
chr1	206520715	206520716	1	AACCCT
chr1	206526003	206526393	1	AC
chr1	206537913	206537914	1	ACC
chr1	206593042	206593701	1	AC
chr1	206712604	206713244	1	AC
chr1	206743410	206744476	1	AAAG
chr1	207060586	207060950	1	AT
chr1	20707357	20707964	1	AC
chr1	207186522	207187671	1	AAAAG
chr1	207818357	207818358	1	AACCCT
chr1	208021733	208022176	1	AC
chr1	208046133	208046904	1	AC
chr1	208256921	208257810	1	AC
chr1	208281901	208282633	1	AAAG
chr1	208420436	208421007	1	AC
chr1	208506226	208507615	1	AATGTGGTATATATACAT
chr1	20881680	20882486	1	AC
chr1	209256797	209256798	1	ACC
chr1	209464518	209464519	1	ACC
chr1	209493319	209493487	1	AC
chr1	209503781	209503782	1	AACCCT
chr1	2095284	2096011	1	AGGGG
chr1	209711633	209711634	1	ACC
chr1	209816448	209816839	1	AC
chr1	210059507	210059508	1	AG
chr1	210934990	210935186	1	AC
chr1	211206080	211206531	1	AC
chr1	211384418	211384524	1	AC
chr1	211433717	211434084	1	AC
chr1	211653636	211653916	1	AC
chr1	211892074	211892075	1	AC
chr1	211895323	211895324	1	AACCCT
chr1	21190086	21191724	1	AACCCACACCCAGCTCT
chr1	211917815	211918320	1	AC
chr1	211918494	211919283	1	AAAG
chr1	212134904	212135077	1	ACGGAG
chr1	212223007	212223966	1	AC
chr1	212549474	212550044	1	AGGG
chr1	212639752	212640122	1	AG
chr1	212847065	212847066	1	AACCCT
chr1	213363049	213364196	1	AAAG
chr1	213601709	213602569	1	AAAG
chr1	21374153	21374482	1	AT
chr1	21386453	21386941	1	AGAGGG
chr1	214243094	214243749	1	AC
chr1	214616210	214617107	1	AAAG
chr1	214678892	214680356	1	AAG
chr1	214711270	214711849	1	AG
chr1	21500743	21500744	1	AGGC
chr1	21505956	21505957	1	ACAGGGTGG
chr1	21526107	21527465	1	AAAAG
chr1	215519537	215520573	1	AAG
chr1	215626491	215628036	1	AAGG
chr1	215683039	215683297	1	AC
chr1	215704912	215704913	1	AACCCT
chr1	215737814	215737815	1	ACGCATCTCCTCACTCC
chr1	215743152	215743153	1	AT
chr1	216354799	216355795	1	AAAG
chr1	216511248	216511820	1	AC
chr1	216541226	216541699	1	AC
chr1	216630273	216630366	1	AC
chr1	216779337	216779784	1	AAATATAAATATATATTTAT
chr1	217018650	217018651	1	AACCCT
chr1	217019324	217019325	1	AACCCG
chr1	217133160	217133968	1	AAAG
chr1	217524878	217525331	1	AGAGGG
chr1	217879232	217879233	1	AACCCT
chr1	218318383	218318403	1	AAAGG
chr1	218342698	218342699	1	ACACATATATATG
chr1	218447117	218447118	1	ACCTCGTCACTCAGCCCTGG
chr1	218489920	218489921	1	ACC
chr1	218701711	218702474	1	AAAGC
chr1	218720978	218721411	1	ACGTATATATATATAT
chr1	21882090	21882605	1	AC
chr1	219229365	219229505	1	AG
chr1	219306741	219306905	1	AGAT
chr1	219647510	219647925	1	AC
chr1	219702962	219703341	1	AC
chr1	219959966	219960180	1	AGATATATAT
chr1	220310542	220311749	1	AAAG
chr1	220391727	220392929	1	AAAG
chr1	220421886	220422297	1	AC
chr1	220677962	220678611	1	AAAG
chr1	221001948	221002364	1	AGAT
chr1	221486101	221486460	1	AGAT
chr1	221535306	221535641	1	AC
chr1	221826029	221826958	1	AAAG
chr1	22227134	22227752	1	AAAG
chr1	222412470	222412708	1	ACGGGAGAGGGAGAGGGAG
chr1	222551032	222551033	1	AGAT
chr1	22283908	22284760	1	ATCC
chr1	223109022	223109243	1	AC
chr1	223191758	223192203	1	AAAG
chr1	223307589	223307590	1	ACC
chr1	22336087	22337209	1	ATCC
chr1	223439014	223440265	1	AAAG
chr1	223478911	223479132	1	ACCCTCTCACCTCCTC
chr1	22359997	22360980	1	AAGG
chr1	223629034	223629277	1	AC
chr1	223672683	223672807	1	AAAG
chr1	223816979	223817958	1	AAAGGAGGAGGGGGAGGG
chr1	22390811	22390812	1	ACGCCTGCTCTCACTGG
chr1	224044844	224045280	1	AC
chr1	224126773	224127288	1	AC
chr1	224273817	224274325	1	AC
chr1	224489392	224489466	1	ACGGGAGAGGGAGAGGGAG
chr1	224594418	224594419	1	AACCCT
chr1	224750748	224751407	1	AC
chr1	224848930	224849228	1	AACCCT
chr1	224913525	224913911	1	AC
chr1	225078158	225079257	1	AG
chr1	225081880	225082303	1	AC
chr1	225162253	225162254	1	AATGG
chr1	225589825	225590357	1	AC
chr1	225658799	225659397	1	AAAG
chr1	225675003	225675078	1	AC
chr1	225839075	225839683	1	AC
chr1	225994393	225994416	1	ACGGGAGAGGGAGAGGGAG
chr1	226285822	226285965	1	ACGGGAGAGGGAGAGGGAG
chr1	226461460	226461772	1	AC
chr1	22678141	22679517	1	AC
chr1	226959847	226960635	1	AACCACCACCACCACCACC
chr1	226975795	226976626	1	AGCCCCGC
chr1	227036305	227036306	1	AATGG
chr1	227095896	227095897	1	AAAAT
chr1	227102927	227102928	1	AACCCT
chr1	227348450	227348959	1	AC
chr1	227612762	227612763	1	AACCCT
chr1	227791021	227791916	1	AACCCT
chr1	228017011	228017012	1	ACCACCCAGCCTCC
chr1	228182008	228183183	1	ACACACCCCGTCCCCACCGC
chr1	228383756	228384010	1	AGAT
chr1	228648636	228648657	1	AAAAG
chr1	228682348	228682349	1	AACCCT
chr1	229465704	229465857	1	ACGGGAGAGGGAGAGGGAG
chr1	229686927	229687070	1	AC
chr1	229787725	229788368	1	AC
chr1	229792725	229793195	1	AGAT
chr1	229917746	229917747	1	AAAG
chr1	230038016	230038479	1	AAAG
chr1	230082092	230082093	1	AGCCC
chr1	230334867	230336057	1	AC
chr1	230577252	230578120	1	AGG
chr1	230587924	230588762	1	AAGTAGGTAGGTGTGTAGGT
chr1	230751149	230752048	1	AAAG
chr1	231011104	231011797	1	ACACCATCATCACTCAGTCT
chr1	231088173	231088174	1	AAGG
chr1	231122105	231122310	1	AAATAAATTTAATT
chr1	231240909	231240910	1	ACCCACTCTATCCCAGC
chr1	23135820	23136481	1	AC
chr1	231614926	231615273	1	AAAG
chr1	231886497	231886664	1	AAAG
chr1	232224476	232224704	1	AC
chr1	232243402	232243403	1	ACATCC
chr1	2324398	2325382	1	AAGGAAGGGAGGG
chr1	232558317	232558318	1	ACAGGCCCGCACAGGCGC
chr1	232563617	232563716	1	AC
chr1	232572300	232572595	1	AT
chr1	2325878	2325879	1	AACGCGCAGCCACCAGAC
chr1	232690608	232691356	1	AAAG
chr1	232956516	232956517	1	AATGG
chr1	233130180	233130520	1	AC
chr1	2332127	2332224	1	AGAGGCGCAGCGGCGGG
chr1	233279088	233279524	1	AC
chr1	23378556	23378557	1	AAGG
chr1	233855549	233855891	1	AC
chr1	233951727	233951730	1	ACACACCTCACCCTCCT
chr1	2342312	2343157	1	AAAAT
chr1	234325690	234326289	1	AAG
chr1	234383311	234383735	1	AC
chr1	234532109	234532372	1	AC
chr1	234687995	234687996	1	AACCCT
chr1	234740483	234741208	1	AAAG
chr1	234837998	234838524	1	AGG
chr1	235104553	235105144	1	AC
chr1	23513295	23513973	1	AC
chr1	235155496	235156120	1	AT
chr1	235236621	235237161	1	AT
chr1	23585804	23585805	1	AACCCT
chr1	235967863	235968191	1	AGAT
chr1	236239213	236240151	1	ACACATATATAT
chr1	236245249	236245857	1	AT
chr1	236278964	236278965	1	AACCCT
chr1	236390712	236390713	1	AAT
chr1	236407303	236407728	1	AACCCT
chr1	236446529	236447490	1	AAAG
chr1	23650901	23650902	1	AC
chr1	236632544	236633248	1	AAAG
chr1	236654601	236655253	1	AAGG
chr1	236856128	236856129	1	AACCCT
chr1	237035426	237036341	1	AAGG
chr1	237117269	237118123	1	AAGAG
chr1	237237591	237238361	1	AAAGG
chr1	237608896	237608897	1	AG
chr1	238420843	238421759	1	AAGG
chr1	238462898	238463133	1	AAGG
chr1	238969412	238970666	1	AAAG
chr1	239187518	239188448	1	AAAG
chr1	239217414	239217415	1	AACCCT
chr1	239304283	239304410	1	AGAT
chr1	239411775	239412423	1	AGGG
chr1	239550648	239550649	1	AACCCT
chr1	239662470	239663140	1	AAG
chr1	239755732	239755733	1	ACACTGTCCACCTCCCACAG
chr1	239958787	239960052	1	AAAG
chr1	24010481	24010888	1	AGGGG
chr1	240295489	240295490	1	AC
chr1	240519992	240519993	1	AAAAT
chr1	24066596	24067836	1	AAAG
chr1	240843842	240843843	1	AACCCT
chr1	24084615	24085614	1	ATCC
chr1	241068614	241068615	1	ACGCATCTCCTCACTCC
chr1	24112974	24113762	1	AAAG
chr1	241201804	241202191	1	AC
chr1	241227215	241227216	1	ACATCC
chr1	241414230	241414301	1	AC
chr1	241500707	241500708	1	AAAGAGGGAGAGAGAG
chr1	241549212	241549358	1	AAAG
chr1	241956670	241957114	1	AC
chr1	24211621	24212205	1	ACCACCTCCATCACCCTC
chr1	24218003	24218004	1	AACCCT
chr1	24218578	24219524	1	AAAG
chr1	242194020	242194949	1	AGAT
chr1	242242012	242242141	1	AC
chr1	242246285	242246756	1	AC
chr1	242335910	242335911	1	AACCCT
chr1	24265173	24266781	1	ATCC
chr1	242683738	242684544	1	ACATATCATATATATATAT
chr1	242709428	242709603	1	AC
chr1	243340264	243340265	1	ACACACCTCACCCTCCT
chr1	243945521	243945657	1	ACGGGAGAGGGAGAGGGAG
chr1	244156286	244157097	1	AAAG
chr1	244238737	244238738	1	ACACACCTCACCCTCCT
chr1	244262876	244263841	1	AAATACCGGAGGGAGGAAGG
chr1	244275429	244276527	1	ACTGCTATCTCTCTCCCTC
chr1	24428766	24428767	1	AG
chr1	244319878	244319879	1	ACC
chr1	244396520	244396521	1	AAAG
chr1	244574058	244574279	1	ACGGGAGAGGGAGAGGGAG
chr1	244918192	244919194	1	ACCCGGGGAGGCAGGCGGGG
chr1	2450178	2450486	1	AGCGGGGGGGCAGGCGGGG
chr1	245434482	245435596	1	ATCC
chr1	245464258	245464390	1	ACC
chr1	245492834	245492835	1	AAATGGACTACAACCACGCC
chr1	245519981	245520884	1	ATCC
chr1	24565339	24565818	1	AC
chr1	245712205	245712363	1	AC
chr1	245798078	245798597	1	AC
chr1	246481595	246481872	1	AT
chr1	246642459	246643307	1	ATC
chr1	246691825	246692534	1	AGGG
chr1	246695983	246697241	1	AC
chr1	246738898	246738899	1	AC
chr1	246931186	246931774	1	CCG
chr1	247090888	247091816	1	AT
chr1	247290657	247290749	1	AAGACACGCACCCCGGCCGG
chr1	247361631	247362345	1	AATATATATGTCACATATAT
chr1	247396462	247396665	1	AAAG
chr1	247825265	247825716	1	AAGTGCTGGCGGGCGG
chr1	248084938	248085581	1	AAAAT
chr1	248192022	248192023	1	AACC
chr1	248366796	248367256	1	AC
chr1	248464193	248465076	1	AATATATGAGTATATATG
chr1	24851719	24851720	1	AACCCT
chr1	248578729	248579165	1	AC
chr1	248770142	248770843	1	AT
chr1	248875741	248875742	1	AACCCT
chr1	248901778	248901779	1	AAAGG
chr1	24904551	24904552	1	AACCCT
chr1	25035696	25036481	1	ACC
chr1	25097968	25098535	1	AC
chr1	25166449	25167401	1	AAGG
chr1	25437328	25437329	1	ACC
chr1	25469694	25469695	1	AATGG
chr1	25588761	25589793	1	AAAG
chr1	25808220	25808656	1	ACAGCCCACCCAGGC
chr1	25811980	25812792	1	AC
chr1	25834935	25834936	1	ACCACCTCCCTC
chr1	25859150	25859151	1	ACACTGCCCACCTCCCACAG
chr1	26206174	26206953	1	AAAG
chr1	26256766	26257110	1	AC
chr1	26315838	26315839	1	AG
chr1	26377580	26377775	1	AAAG
chr1	2655789	2655790	1	AACCCT
chr1	27049161	27049162	1	AC
chr1	27235191	27235556	1	AC
chr1	27489007	27489546	1	AC
chr1	27526768	27527033	1	AC
chr1	27527707	27527708	1	ACAGGTCACCACCAGC
chr1	27668125	27669812	1	AAGGATGCAGGT
chr1	27916268	27916709	1	AC
chr1	2824546	2825111	1	AC
chr1	28246493	28247777	1	AAAG
chr1	2859266	2859882	1	AAGGAGGGAGG
chr1	2863406	2863547	1	ACCCCCCATGGCCAGC
chr1	2872375	2873453	1	AAAG
chr1	28846655	28847095	1	AAAG
chr1	28885064	28885065	1	AACCCT
chr1	28967040	28967041	1	AATATATATGTG
chr1	29392860	29393041	1	AATG
chr1	29395071	29395556	1	AC
chr1	29551629	29552101	1	ACC
chr1	29553833	29555236	1	ACC
chr1	29595426	29595427	1	AC
chr1	29707624	29708073	1	AGGGG
chr1	29713417	29713418	1	ACC
chr1	29722732	29724320	1	ACC
chr1	29825006	29826046	1	AC
chr1	29959704	29959982	1	AC
chr1	30267284	30267628	1	AACCCT
chr1	30270104	30270966	1	ACCTCCTACCTGCCTGCTC
chr1	30365679	30366022	1	AAGGG
chr1	30476912	30477437	1	AC
chr1	30524603	30524917	1	AGGGG
chr1	30775484	30777036	1	AAAGG
chr1	30817159	30817559	1	AC
chr1	30905041	30905135	1	AC
chr1	31335338	31335339	1	AAAAT
chr1	31469832	31469833	1	AG
chr1	31487333	31487344	1	AACCCT
chr1	31544989	31546718	1	ATCC
chr1	31579725	31580730	1	AG
chr1	31594758	31595821	1	AAAG
chr1	31612875	31613316	1	AC
chr1	3175797	3177052	1	ATCC
chr1	31789228	31789229	1	AACCCT
chr1	31922166	31922695	1	AAGG
chr1	31986119	31986761	1	AAAAT
chr1	3273683	3273899	1	AC
chr1	32933051	32933052	1	AGAGGAGGAGGCAGGGGGG
chr1	32979287	32979627	1	AC
chr1	33189198	33190136	1	AT
chr1	33272845	33272846	1	AATGG
chr1	33316808	33316809	1	AACCCT
chr1	33414002	33414480	1	AC
chr1	33490326	33490803	1	AC
chr1	3351168	3351428	1	AGAGAGGGAGGGGG
chr1	33707340	33707971	1	AC
chr1	33773804	33773930	1	AC
chr1	33986862	33986863	1	AATGG
chr1	34080382	34081351	1	AAAG
chr1	34101884	34103182	1	AATCCGGCCATATCCCTGT
chr1	34246943	34247978	1	AG
chr1	34906025	34906458	1	AT
chr1	35226002	35226003	1	AAAG
chr1	3538381	3538881	1	AC
chr1	35566302	35566895	1	AC
chr1	35576466	35577369	1	ACCCCAGCGCCAGCGGG
chr1	35705043	35705494	1	AG
chr1	3585293	3585570	1	AACGCGCAGCCACCAGAC
chr1	36210326	36211034	1	ATATATATATC
chr1	36546049	36547617	1	AAG
chr1	36580084	36580614	1	AC
chr1	36722190	36722191	1	AACTGGGGCCTAGAGTGAGG
chr1	36793278	36794181	1	ATCC
chr1	37102202	37103359	1	AGG
chr1	3726546	3726547	1	ACCCTCTCC
chr1	37318650	37319533	1	AC
chr1	37335093	37335764	1	AT
chr1	37383786	37385051	1	AAAG
chr1	37403280	37403281	1	AACCCT
chr1	37426931	37428059	1	AAAG
chr1	37442154	37442867	1	AG
chr1	37445764	37446181	1	AG
chr1	37765557	37765928	1	AC
chr1	38224678	38225781	1	AC
chr1	38239921	38240331	1	AC
chr1	38374565	38374566	1	AATGG
chr1	38486360	38486361	1	ACACATAGTGTATGT
chr1	38729653	38729928	1	AAAG
chr1	38911260	38911675	1	AC
chr1	39068214	39068215	1	ACAGAGTCAGTGCCAGGGCC
chr1	3908162	3908764	1	AC
chr1	3926959	3927406	1	AGAT
chr1	39724911	39725439	1	AC
chr1	39818943	39819848	1	AAAGGCGTCCTCCCACCAAC
chr1	39872828	39872859	1	AC
chr1	40139219	40139498	1	AC
chr1	40323990	40323991	1	AAGG
chr1	40374233	40374626	1	AC
chr1	40474823	40475386	1	AC
chr1	40889664	40890357	1	AT
chr1	4100243	4100644	1	AATATAT
chr1	41281622	41282094	1	AACCCT
chr1	41326740	41327373	1	AAAG
chr1	41494685	41494686	1	ACCCGCCTCCCAGCCCCT
chr1	41527186	41527979	1	ACC
chr1	41845205	41845429	1	AC
chr1	41974270	41974743	1	AC
chr1	4203947	4203948	1	AATGAGTGAGCGGGGAGAGG
chr1	42172202	42172555	1	AC
chr1	42290750	42291202	1	AGAT
chr1	42319784	42319785	1	AACCCT
chr1	42385357	42386323	1	AAAG
chr1	42535091	42536105	1	AATATATATAT
chr1	42565743	42566079	1	AC
chr1	42581173	42581364	1	ACGGGAGAGGGAGAGGGAG
chr1	42913584	42913676	1	AC
chr1	4295709	4296755	1	ATCC
chr1	42978775	42978776	1	AACACCCACACCCC
chr1	4331441	4332266	1	AACTACAGCACACACGTCAC
chr1	4357099	4357598	1	AG
chr1	43807417	43807418	1	AAAT
chr1	43980117	43980118	1	ACACACACCACCCTCC
chr1	4398119	4398767	1	AC
chr1	44017246	44017586	1	AC
chr1	44037106	44037415	1	AC
chr1	44047627	44048141	1	AC
chr1	4409035	4409036	1	ACACACCTCACCCTCCT
chr1	44099415	44099943	1	AAAG
chr1	44206386	44206950	1	AAAAT
chr1	44501719	44502137	1	AC
chr1	44511648	44511966	1	AC
chr1	44538800	44538801	1	ACACATATATATG
chr1	44732869	44732870	1	AACCTGCACTCCAGTTGGT
chr1	44794485	44794998	1	AAATATATAT
chr1	44918933	44918934	1	AAAAT
chr1	44941875	44942676	1	AT
chr1	45044300	45045251	1	AT
chr1	4508499	4509215	1	AAAAG
chr1	45130200	45130201	1	AC
chr1	4544627	4544628	1	AAAAG
chr1	45486488	45486864	1	AC
chr1	45538437	45539377	1	AAAAG
chr1	45727674	45728277	1	AC
chr1	45881514	45881515	1	AAAG
chr1	46464791	46464792	1	AACCCT
chr1	4646741	4647776	1	ACC
chr1	46467784	46468419	1	AC
chr1	46842318	46842319	1	AACCCT
chr1	47664919	47665145	1	AC
chr1	47742690	47743928	1	ACC
chr1	47747142	47747327	1	AGAT
chr1	4813006	4813473	1	AC
chr1	48283320	48284038	1	AAAG
chr1	4870505	4870507	1	AATGGTGAGGGGCACTGGGG
chr1	48835322	48835323	1	AACCCT
chr1	48932719	48932720	1	ACACCCACACCCCC
chr1	48957071	48957072	1	AACCCT
chr1	49035807	49035808	1	AC
chr1	4915358	4916115	1	AC
chr1	49228495	49228496	1	AAAG
chr1	49302077	49302936	1	AAAAT
chr1	49393432	49393433	1	ACACTGTCCACCTCCCACAG
chr1	49568270	49568829	1	AC
chr1	4988055	4988056	1	AATATATACATACAT
chr1	49941070	49941071	1	AACCCT
chr1	49970303	49970816	1	AC
chr1	50101846	50102538	1	AAAAT
chr1	5022193	5022731	1	AC
chr1	50366316	50366462	1	AAAG
chr1	51091914	51092185	1	AC
chr1	51135420	51135421	1	ATCC
chr1	51135578	51135579	1	AACCCT
chr1	51205660	51205661	1	AAAT
chr1	5136567	5136988	1	ACTCCCCC
chr1	51401212	51401213	1	AACCCT
chr1	51406985	51406986	1	AACCCT
chr1	5164995	5165497	1	AACCCT
chr1	51722162	51722350	1	AGAT
chr1	5213849	5215194	1	AATGTGTATATATATAT
chr1	52225355	52225356	1	ACCCTATCC
chr1	5224620	5225190	1	AGAGAGAGGG
chr1	52337971	52337972	1	AAGG
chr1	5248970	5248971	1	AATGG
chr1	52783313	52784172	1	ACACGTGTATGTACATACGC
chr1	52787127	52787128	1	AACCCT
chr1	52802892	52803485	1	AT
chr1	52831198	52831252	1	ACGGGAGAGGGAGAGGGAG
chr1	52951875	52951876	1	AACCTCCTCCTCACTGC
chr1	53172597	53173297	1	AGAGGAGGAGAGGGAGGGG
chr1	53280653	53280654	1	AATGG
chr1	53349888	53350171	1	AG
chr1	53515071	53515086	1	ACCACCACCTCCATC
chr1	54013697	54013698	1	AACCCT
chr1	54117134	54117169	1	ACGGGAGAGGGAGAGGGAG
chr1	54416432	54416433	1	ACCCTGCATCCTCC
chr1	54600792	54601050	1	AC
chr1	54744110	54744348	1	AC
chr1	54808990	54808991	1	ACCCACTCTATCCCAGC
chr1	55002775	55003043	1	ACC
chr1	5516594	5517036	1	AC
chr1	55497448	55498083	1	AC
chr1	56044146	56044506	1	AGAT
chr1	56155458	56155547	1	ACC
chr1	56460721	56460722	1	ATCC
chr1	56550765	56551656	1	AAACC
chr1	5655414	5655850	1	AAGG
chr1	56757358	56757809	1	AAAG
chr1	56771200	56771806	1	AACCCT
chr1	56832473	56832832	1	AC
chr1	5701354	5702079	1	AAGG
chr1	57366467	57367594	1	AAAAT
chr1	5743636	5744192	1	AGGG
chr1	57504302	57504303	1	AAGGCAGG
chr1	57652382	57652383	1	AACCCT
chr1	57694695	57696029	1	AAAG
chr1	5795252	5796749	1	ACCACCAGGGCTCAGTC
chr1	5803018	5803515	1	AC
chr1	5808688	5809249	1	ACC
chr1	58094014	58094176	1	AATGG
chr1	5829302	5829910	1	ACC
chr1	5831796	5832746	1	AGCCCCC
chr1	58651014	58651620	1	AC
chr1	5868858	5869545	1	AC
chr1	58802864	58802869	1	ATC
chr1	58820601	58820840	1	AC
chr1	58980429	58981824	1	AAAG
chr1	58984030	58984396	1	AC
chr1	59295935	59297342	1	AAAGCGCGGCCCCTGT
chr1	59491123	59491248	1	AAAGG
chr1	59694620	59694621	1	AAAT
chr1	59799841	59800933	1	AG
chr1	59954921	59955546	1	ATATATATATATCC
chr1	60133104	60133106	1	AACCCT
chr1	6024970	6026527	1	ACACAGCCGATCCCGGC
chr1	60457875	60457876	1	AACCCT
chr1	60735396	60735834	1	AGAT
chr1	60970402	60971050	1	AC
chr1	61043520	61043984	1	AC
chr1	61062360	61062361	1	AATGG
chr1	6149605	6150642	1	ATCC
chr1	61701311	61701682	1	AC
chr1	61980232	61980617	1	AC
chr1	62244543	62244544	1	ATCC
chr1	62266161	62266162	1	ACC
chr1	62277893	62278559	1	AAAG
chr1	62460223	62460224	1	AC
chr1	63087059	63087690	1	AC
chr1	6315924	6315925	1	AACCCT
chr1	63176970	63177731	1	AAAG
chr1	63356694	63357251	1	AC
chr1	63399759	63400634	1	AT
chr1	63514324	63514325	1	ACC
chr1	63545424	63545425	1	AAGG
chr1	63863410	63863554	1	AATAC
chr1	64197881	64197886	1	AC
chr1	64397748	64398618	1	AAAG
chr1	64913080	64914169	1	AAGG
chr1	65110617	65110618	1	ACC
chr1	65165881	65166609	1	AC
chr1	65252949	65253476	1	AC
chr1	65472284	65472940	1	AC
chr1	65586325	65586326	1	AACCCT
chr1	66630191	66631506	1	AAAG
chr1	66637291	66637625	1	AC
chr1	66659580	66660482	1	AAAG
chr1	66812215	66812462	1	AC
chr1	66835687	66836641	1	AAAG
chr1	66892516	66893479	1	AAAG
chr1	67012713	67013408	1	AT
chr1	67227576	67227777	1	AAAG
chr1	67283506	67284084	1	AAAG
chr1	67409031	67409905	1	AC
chr1	67585665	67585666	1	AACCCT
chr1	67672986	67673800	1	AAAG
chr1	67750924	67750925	1	AC
chr1	6790003	6790376	1	AC
chr1	67929254	67930423	1	AAAAT
chr1	68215090	68215091	1	AACCCT
chr1	68270841	68270842	1	AACCCT
chr1	68315862	68316265	1	AC
chr1	68406794	68407276	1	AC
chr1	68764456	68765366	1	AT
chr1	69637094	69637095	1	AG
chr1	69653744	69653745	1	AACCCT
chr1	69717290	69718294	1	AAAG
chr1	69770361	69770362	1	AAGG
chr1	70001607	70001608	1	AACCCT
chr1	70187476	70188113	1	AAGAG
chr1	70464490	70464491	1	AAAGG
chr1	70655784	70655879	1	AGAT
chr1	70928680	70928781	1	AC
chr1	71160597	71161118	1	AC
chr1	71162505	71162541	1	AC
chr1	72048617	72048618	1	ACC
chr1	72266498	72266893	1	AC
chr1	7240002	7240003	1	ACACACCTCACCCACCT
chr1	72421555	72421859	1	AC
chr1	72480611	72480612	1	ACC
chr1	72795211	72795643	1	AC
chr1	7283703	7284066	1	AAG
chr1	73356496	73357276	1	AACCCT
chr1	7337149	7338497	1	ACATATACGTGCATATAT
chr1	73905988	73906878	1	AAAG
chr1	73939514	73940228	1	AT
chr1	73999256	73999600	1	AC
chr1	74017403	74017739	1	AC
chr1	74059625	74060686	1	AAG
chr1	7410796	7410921	1	AC
chr1	7429321	7430494	1	ACC
chr1	74653518	74653581	1	AG
chr1	7479660	7480589	1	AC
chr1	75266019	75266450	1	AC
chr1	76341036	76342288	1	AAAG
chr1	76482273	76482294	1	AC
chr1	76673558	76673559	1	AAAACGAAATATCATC
chr1	76839220	76840325	1	AT
chr1	77038704	77038890	1	ACC
chr1	7707352	7707353	1	AACCCT
chr1	77871101	77871634	1	AGAGGG
chr1	77978706	77978707	1	ACC
chr1	78031973	78032730	1	AT
chr1	78128433	78129038	1	AACCCT
chr1	78420358	78421146	1	AAGG
chr1	78675280	78675363	1	AGAT
chr1	7891563	7891762	1	AAAG
chr1	79279712	79280341	1	AAAG
chr1	79307389	79308212	1	AAAG
chr1	79437379	79438131	1	AAGG
chr1	7989896	7990924	1	ACC
chr1	79933948	79934481	1	AAAG
chr1	8026340	8027374	1	ACACTGTCCCTCACCGTCCC
chr1	80328774	80329680	1	AT
chr1	80338261	80339079	1	AAAAT
chr1	80343813	80343814	1	AAAACCTAGGCTAGAAG
chr1	80888215	80888571	1	AC
chr1	81478071	81478443	1	AGAGGG
chr1	81851753	81851754	1	ACACCCACACCCCC
chr1	821856	822126	1	ACCCTATCC
chr1	8228258	8229950	1	AAAG
chr1	8235937	8236170	1	AAAG
chr1	8242868	8243484	1	AAAG
chr1	82472849	82472850	1	ACAGAGGAGAGGCAGAG
chr1	8254853	8255713	1	AAAG
chr1	83067021	83067529	1	AC
chr1	83121858	83122135	1	AC
chr1	8344503	8345160	1	ATCC
chr1	83758241	83758512	1	AGAT
chr1	83801344	83802001	1	AAAG
chr1	83892016	83892730	1	AACATATATACG
chr1	83947822	83948323	1	AC
chr1	84070664	84070899	1	AC
chr1	84210722	84210723	1	AACTCACACACACCCC
chr1	84420626	84421439	1	AAAAG
chr1	84699294	84699935	1	AC
chr1	84798604	84799370	1	AAAG
chr1	85080438	85080439	1	AACCCT
chr1	85196729	85196730	1	ACCCGCCTCCCAGCCCCT
chr1	85323956	85323957	1	AATGG
chr1	85580189	85581084	1	AC
chr1	85597283	85597707	1	AC
chr1	85612837	85612838	1	AACCCT
chr1	8564512	8565170	1	AC
chr1	85858437	85858983	1	AAGG
chr1	86474554	86474555	1	AGCCTCCCCGCCGC
chr1	8668498	8669285	1	AC
chr1	875524	876949	1	ACACTCCCCC
chr1	88046597	88046987	1	AAAAG
chr1	88050479	88050480	1	AACCCT
chr1	88283744	88283796	1	AACCCT
chr1	88371228	88371229	1	AACCCT
chr1	88377557	88377698	1	AC
chr1	8843725	8844462	1	AAAG
chr1	88645350	88645351	1	AGGG
chr1	89428904	89428905	1	AACCCT
chr1	8973422	8974148	1	AAAG
chr1	8977177	8978196	1	AAAG
chr1	90049986	90049987	1	AACCCT
chr1	90075423	90076258	1	AATATATAT
chr1	90310466	90311422	1	AAGG
chr1	90392303	90392988	1	AG
chr1	90629936	90630281	1	AC
chr1	9077762	9078162	1	AGGG
chr1	90950307	90950454	1	ACCCT
chr1	91063920	91063921	1	ACCCTATCC
chr1	9113570	9114132	1	AC
chr1	91199217	91200042	1	AAAG
chr1	91468287	91469138	1	AT
chr1	91728931	91729523	1	AC
chr1	91925468	91926278	1	AAGGAGAGGGAGGGGAG
chr1	91938487	91939290	1	AAAAT
chr1	9193896	9193984	1	AGAT
chr1	92154139	92154140	1	ACACTGCCCACCTCCCACAG
chr1	9223518	9223677	1	AAG
chr1	92846365	92847228	1	AT
chr1	93037710	93038112	1	AC
chr1	9356732	9357484	1	ATCC
chr1	93753333	93753711	1	AC
chr1	9410934	9411643	1	ACACCACC
chr1	94363168	94363591	1	AC
chr1	94418007	94418630	1	CCG
chr1	94689758	94689958	1	AAAG
chr1	94708408	94708409	1	AAAG
chr1	94730999	94731677	1	AAAG
chr1	94912989	94913213	1	ACGGGAGAGGGAGAGGGAG
chr1	95060172	95060378	1	AC
chr1	95256850	95257203	1	AC
chr1	9531504	9532018	1	AC
chr1	95456491	95456513	1	ACC
chr1	9579371	9579372	1	ACACTACCC
chr1	95830726	95830817	1	AAAG
chr1	95871225	95871226	1	ACAGGGGCGGGGCCCTGCAG
chr1	95942806	95942807	1	AACCCT
chr1	9597942	9597943	1	AAGGCAGGGAGGGAGGGG
chr1	96146553	96146617	1	AC
chr1	96861892	96861893	1	ACACTGCCCACCTCCCACAG
chr1	96935453	96935756	1	AC
chr1	97002588	97002589	1	ACATGCCACTCATGCCTC
chr1	97309044	97309394	1	AC
chr1	97311777	97311778	1	AACCCT
chr1	97313317	97313674	1	AC
chr1	97978581	97978851	1	AACCCT
chr1	98031572	98031996	1	AC
chr1	98045510	98046859	1	ACCGCTGCCGCTGCT
chr1	98158983	98158984	1	AACCCT
chr1	98448000	98448593	1	AAAG
chr1	98926183	98926798	1	AC
chr1	99087293	99088303	1	AAGG
chr1	99130186	99130187	1	ACCCTATCC
chr1	99271716	99272081	1	AC
chr1	99374797	99375221	1	AGAT
chr1	99682534	99683554	1	AAAG
chr1	998350	999130	1	AGCGGAGGGGAGGGCGCGG
chr1	99918483	99918484	1	AACAACCCCGAACAGGCAGT
chr10	100035236	100035237	1	AAT
chr10	100091674	100091898	1	ACCTCT
chr10	100100496	100100497	1	ACC
chr10	100315052	100315773	1	AAGGG
chr10	100375505	100376303	1	ACACATATATATACATATAT
chr10	100494010	100494329	1	AAAGGGAGGGAGG
chr10	100644312	100644973	1	AC
chr10	1011046	1011047	1	AACCCT
chr10	101184520	101184553	1	ACC
chr10	101251107	101251108	1	AGCCCC
chr10	101340585	101340947	1	AC
chr10	101366361	101367289	1	AAATATATAT
chr10	101436625	101436828	1	AGAT
chr10	101530459	101530460	1	AAAG
chr10	101679912	101679913	1	AACATATATATGG
chr10	102093255	102093256	1	AACCCT
chr10	102218536	102218537	1	ACAGATCCTGGCCACTCTGC
chr10	102568714	102569139	1	AT
chr10	102707490	102707652	1	ACGGGAGAGGGAGAGGGAG
chr10	10278145	10278561	1	AC
chr10	103220636	103220764	1	AC
chr10	103250264	103251718	1	ACC
chr10	103259238	103259239	1	AACCCT
chr10	103423713	103423714	1	ACAGAGTCAGTGCCAGGGCC
chr10	103596518	103596715	1	AC
chr10	103771503	103771852	1	AC
chr10	104157468	104157748	1	AC
chr10	104357342	104358425	1	ACACATATATGTACATATAT
chr10	104488088	104488089	1	AG
chr10	104534149	104534712	1	AAAG
chr10	104794320	104794347	1	AG
chr10	105468233	105468234	1	AC
chr10	105469431	105469772	1	AC
chr10	10564391	10564877	1	AC
chr10	105842191	105842570	1	AC
chr10	106237468	106237757	1	AT
chr10	106326700	106326701	1	AACCCT
chr10	106398268	106398526	1	AC
chr10	106417563	106417564	1	AACCCT
chr10	10644295	10644704	1	AC
chr10	106456181	106456603	1	AT
chr10	107003074	107003546	1	AC
chr10	107285313	107285896	1	AATGG
chr10	10730653	10730654	1	AACCCT
chr10	107417440	107417441	1	ACACTGCCCACCTCCCACAG
chr10	107888994	107888995	1	AACCCT
chr10	107998058	107998336	1	AC
chr10	108040827	108040828	1	AATATAGACTATATTATAT
chr10	108072781	108073193	1	AC
chr10	108096219	108096220	1	ACCTCCTCCACTCCCCC
chr10	10840775	10840776	1	ACCCTCCATCCATCCCTC
chr10	108730311	108730702	1	AGAGGGAGGGAGGGAGGG
chr10	10897895	10897896	1	AACCCT
chr10	109191232	109192084	1	AAGG
chr10	109344072	109345350	1	AAAAG
chr10	109864926	109864927	1	AACCCT
chr10	109890287	109890690	1	AC
chr10	109933871	109933872	1	AACCCT
chr10	1099960	1099961	1	ACCACCTCCCTC
chr10	110067465	110067466	1	AG
chr10	110360107	110360262	1	AAAG
chr10	110412239	110413067	1	AAAG
chr10	110420495	110421394	1	ATCC
chr10	110427213	110428263	1	AAAG
chr10	110503149	110503150	1	ACC
chr10	110533425	110534673	1	AAAG
chr10	110808604	110808605	1	AACCCT
chr10	110826684	110826685	1	AAAG
chr10	11106870	11107953	1	AAGGGAGGAGATGGGAG
chr10	111096602	111097135	1	AC
chr10	111390893	111390894	1	AACCCT
chr10	111403359	111403728	1	AAGGGGGGAGAGAGGGGG
chr10	111692583	111692584	1	AATGG
chr10	111697477	111697478	1	AAAG
chr10	112310360	112310799	1	AC
chr10	112530821	112531301	1	AC
chr10	112733534	112733820	1	AAAAT
chr10	112859377	112860382	1	ATCC
chr10	112916511	112917197	1	AAG
chr10	112925438	112926343	1	AT
chr10	112964312	112964968	1	ACC
chr10	113008093	113008094	1	AACCCCCAATCCGCGATCC
chr10	113116983	113117306	1	AG
chr10	113257093	113257972	1	AAAG
chr10	113538929	113539296	1	AAAG
chr10	113874168	113874588	1	AC
chr10	113986016	113986573	1	AAGG
chr10	114149272	114150169	1	AAGG
chr10	114230005	114230006	1	AACCCT
chr10	114500738	114501038	1	AAGGG
chr10	114784348	114784701	1	AG
chr10	115000480	115000481	1	AAGGAAGGGAAGGAGG
chr10	115772215	115772733	1	AC
chr10	116091926	116092175	1	AC
chr10	116390366	116390971	1	AAAGGAGGAGGAGGAAGGAG
chr10	11661924	11662577	1	AAAG
chr10	116836346	116836985	1	AC
chr10	116893343	116893852	1	AC
chr10	117191926	117192430	1	AG
chr10	117530323	117530693	1	AC
chr10	117685156	117685630	1	AC
chr10	117924770	117924981	1	AC
chr10	118061116	118061528	1	AC
chr10	118936739	118936740	1	AACCCT
chr10	119312225	119313466	1	ACC
chr10	119316916	119317579	1	AC
chr10	119393773	119394814	1	AC
chr10	119476462	119477160	1	AAAG
chr10	119564156	119564391	1	AC
chr10	120049297	120049298	1	AACCCT
chr10	12005731	12005732	1	AAG
chr10	12050305	12050316	1	AAAGG
chr10	120537737	120537928	1	AC
chr10	120564960	120565438	1	AC
chr10	120708494	120708905	1	AC
chr10	120722007	120722158	1	AC
chr10	120732809	120733579	1	AAATATATAT
chr10	120833226	120833703	1	AC
chr10	120965831	120966280	1	AC
chr10	120975749	120975750	1	ACAGAGGAGAGGCAGAG
chr10	121028692	121028693	1	AAGGTATGGGTGTGG
chr10	12112449	12112450	1	AATGG
chr10	121156219	121156534	1	AC
chr10	1212543	1212544	1	ACCCTATCC
chr10	121613114	121613945	1	AGGGAGGGCC
chr10	12165109	12165110	1	AAG
chr10	121769748	121770432	1	AC
chr10	121886566	121886567	1	ACACACACCTCCACCC
chr10	1219570	1220507	1	ACC
chr10	12233142	12233457	1	AC
chr10	122468205	122468292	1	ATC
chr10	122643654	122644531	1	ACAGCAGC
chr10	122926258	122927141	1	AAAG
chr10	123044948	123045389	1	AT
chr10	123068116	123069050	1	AC
chr10	123152351	123152722	1	AC
chr10	123445913	123446176	1	AC
chr10	123579651	123579652	1	AATGG
chr10	123632179	123632180	1	ACACACCTCACCCTCCT
chr10	123856889	123858147	1	AAGGCGGCGTGGAGATGG
chr10	12387171	12387645	1	AAAATATAT
chr10	12391770	12392328	1	AC
chr10	123948615	123948616	1	AACCCT
chr10	123970678	123970911	1	AACCCT
chr10	124226178	124227372	1	AATACCGTGTGG
chr10	124456655	124457598	1	AG
chr10	124609998	124610421	1	AACCCT
chr10	124615001	124615002	1	AACGCGCAGCCACCAGAC
chr10	124853633	124853673	1	ACAT
chr10	125027096	125027097	1	AACTACCACCATGACCCT
chr10	125097988	125099358	1	AG
chr10	125545158	125545159	1	AGCGCGGGAGGCGCAGGC
chr10	125697008	125698325	1	AAAG
chr10	12622517	12623562	1	AGGG
chr10	126721048	126721632	1	AAGG
chr10	126759244	126759693	1	AT
chr10	126847097	126847098	1	AATG
chr10	127121257	127121765	1	AC
chr10	127302310	127302888	1	AC
chr10	127347516	127347695	1	AAGGG
chr10	127428020	127429805	1	AATCCACACGGCACCCC
chr10	12751080	12751401	1	AAGAT
chr10	127562487	127562488	1	AACCCT
chr10	127739050	127740424	1	ACACCC
chr10	127742638	127742639	1	ACACACCTCACCCACCT
chr10	12826936	12827844	1	AAAG
chr10	128382292	128383443	1	AACAGTGCTCCCACAGGGTG
chr10	128499376	128499377	1	ACC
chr10	128690319	128690320	1	AACCCT
chr10	128831962	128832672	1	AAAG
chr10	128923658	128923659	1	AGAT
chr10	129015847	129016059	1	AAAG
chr10	12912502	12912503	1	AACCCT
chr10	129227233	129227234	1	ACATATATATGGT
chr10	129385755	129386578	1	AAAG
chr10	129563567	129564174	1	AAGAGGAGGGGGAAGGGGG
chr10	129652040	129652041	1	ACCCGCCTCCCAGCCCCT
chr10	129991861	129992649	1	AAAG
chr10	130000218	130001054	1	AAAG
chr10	130359455	130361349	1	AG
chr10	130383797	130384687	1	AACC
chr10	130386489	130386490	1	AACCCT
chr10	130403805	130404691	1	AG
chr10	130741300	130741765	1	AC
chr10	130790546	130790547	1	ACCACCTCCCTC
chr10	131028848	131029365	1	AC
chr10	131072207	131073194	1	AC
chr10	131256431	131257269	1	AAAG
chr10	131385138	131386996	1	AGAGGGAGGAGC
chr10	131462077	131462871	1	AG
chr10	13147637	13148406	1	AT
chr10	131483032	131484170	1	ATCC
chr10	131590633	131590634	1	ACC
chr10	131746233	131746234	1	AC
chr10	131746665	131747337	1	AGG
chr10	131771845	131771846	1	AGGGC
chr10	131811703	131812765	1	AACCCTACCGTCCACGTGGG
chr10	131992716	131993054	1	AC
chr10	132097313	132098291	1	AAAGGGGAAGGG
chr10	132138855	132139589	1	AC
chr10	132172601	132173055	1	AG
chr10	132174010	132174011	1	AACCCT
chr10	132179543	132180924	1	AC
chr10	132186856	132187202	1	AGGCCCCGCCCCCGGC
chr10	132282700	132282783	1	ACAGGTGGGCGCAGGT
chr10	132284498	132284813	1	CCCCCCCCCCCCCCCCCG
chr10	132392018	132392562	1	ACC
chr10	132431117	132431118	1	ACC
chr10	132475811	132476315	1	AC
chr10	132561599	132561840	1	AC
chr10	132946057	132947607	1	ACCCCAGC
chr10	13298542	13299039	1	ACT
chr10	133012901	133014183	1	AAGAATGAGGAAGCCGAGG
chr10	133016459	133017886	1	ACGCTCCCCGTCGCC
chr10	133070793	133071685	1	AAAGGGAGGGAGGGAGAGAG
chr10	133139746	133140068	1	AGGGGCGGGGC
chr10	133156507	133157164	1	AC
chr10	133185935	133186170	1	AGGGGAGGGGAGGGGCGGG
chr10	133252274	133252517	1	AACCCT
chr10	133415632	133416275	1	ACACCCGCCTGCCCG
chr10	133566016	133567638	1	AACCCT
chr10	13359098	13359099	1	ACGGGAGAGGGAGAGGGAG
chr10	133634330	133634371	1	AAAG
chr10	13433554	13433780	1	AC
chr10	13679357	13679973	1	AC
chr10	1371575	1371576	1	ACC
chr10	13749409	13750423	1	AAAG
chr10	13803840	13804694	1	AAAG
chr10	13848285	13848641	1	AC
chr10	13883615	13884627	1	AC
chr10	14127186	14128591	1	AAAG
chr10	14261592	14262138	1	AC
chr10	14374633	14375276	1	AAGGG
chr10	1444947	1444948	1	ACCCTATCC
chr10	14484841	14484842	1	AACCCT
chr10	1474776	1474777	1	AAGGTGGATGGGGAGG
chr10	14762418	14763002	1	AC
chr10	14825426	14826610	1	AAG
chr10	1509849	1510038	1	AAAG
chr10	1510260	1510269	1	AAG
chr10	15263417	15263781	1	AGAT
chr10	15389689	15390142	1	AGAT
chr10	15429403	15430315	1	AAAG
chr10	16181245	16181666	1	AAAG
chr10	16402930	16404357	1	AAAGTTCATGGT
chr10	16412362	16412956	1	AAAG
chr10	16841255	16841562	1	AACCCT
chr10	17534149	17535215	1	ACATATATATGTATAT
chr10	18071646	18071647	1	AACCCT
chr10	18181065	18181855	1	AAAAT
chr10	18425644	18425645	1	AAG
chr10	18442408	18443361	1	AT
chr10	18495545	18495707	1	AC
chr10	18561612	18573058	1	AATGG
chr10	18600513	18601237	1	AT
chr10	18709353	18710453	1	ACACACTGTATATATATAT
chr10	19124873	19125869	1	AAAG
chr10	19144591	19144592	1	AACCCT
chr10	19446786	19447134	1	AC
chr10	19869222	19869223	1	ACC
chr10	20012658	20012659	1	AACCCT
chr10	20043682	20045019	1	AAAG
chr10	20238662	20239095	1	AT
chr10	20609111	20609616	1	AC
chr10	20988105	20988106	1	AACCCT
chr10	21227116	21227961	1	AAG
chr10	21328195	21328196	1	AC
chr10	21343472	21344153	1	AAAG
chr10	21600139	21600459	1	AC
chr10	21716850	21718276	1	AGG
chr10	22048638	22048639	1	ACAGAGGG
chr10	22097387	22097388	1	AACCCT
chr10	22436642	22437221	1	AAAGCCTCGGCTCTAT
chr10	22663585	22664564	1	AT
chr10	23042047	23042242	1	AC
chr10	23126870	23126871	1	AC
chr10	23171980	23171981	1	ACACACTCGCCCCGC
chr10	23350239	23351389	1	AAG
chr10	23473822	23474259	1	AAGGG
chr10	23534076	23534081	1	AAAT
chr10	23820717	23820877	1	AC
chr10	23967899	23967900	1	AC
chr10	23987887	23987888	1	AC
chr10	24000867	24000868	1	AC
chr10	24713046	24713047	1	AACCCT
chr10	24753828	24753829	1	AACCCT
chr10	24794605	24794606	1	AAACATATATATG
chr10	24807067	24807068	1	AACCCT
chr10	25208185	25208674	1	AC
chr10	25650508	25651141	1	AAAG
chr10	25752942	25753751	1	AAG
chr10	25821128	25821591	1	AC
chr10	26218382	26218777	1	AC
chr10	26445124	26445172	1	AAAG
chr10	26487952	26487953	1	AAGGGAGAGAGGGAGGGAGG
chr10	2657576	2658353	1	AAAG
chr10	26583541	26584343	1	AACTGAAGAGCACC
chr10	26656415	26656416	1	AAAG
chr10	2688730	2689324	1	ATCC
chr10	27042774	27042775	1	AACCCT
chr10	27294615	27295063	1	AC
chr10	27346891	27348634	1	AAAG
chr10	27382325	27383137	1	AACAG
chr10	27560264	27561078	1	AT
chr10	2765046	2765047	1	ACATCC
chr10	27656515	27657107	1	AC
chr10	27864187	27864914	1	ACCTCACTCCCCGCTCTC
chr10	27923404	27924436	1	AAAG
chr10	28038190	28038583	1	AC
chr10	28062411	28062687	1	AC
chr10	28346579	28347320	1	AAAGG
chr10	28384258	28385076	1	ATCC
chr10	28488395	28489055	1	AAAG
chr10	28567304	28567516	1	ACGGGAGAGGGAGAGGGAG
chr10	28730904	28731642	1	AAAG
chr10	28742738	28742742	1	AC
chr10	28857893	28858653	1	AAGG
chr10	28890465	28890466	1	AACCCT
chr10	29002734	29003777	1	AAAAT
chr10	29161109	29161110	1	AC
chr10	29430312	29431533	1	AAAG
chr10	2951637	2952186	1	AACCCT
chr10	29695342	29695747	1	ACGGGAGAGGGAGAGGGAG
chr10	297036	297419	1	AC
chr10	29776254	29777008	1	AAAG
chr10	29983921	29983922	1	ACC
chr10	30073600	30074038	1	AAGG
chr10	30186841	30186842	1	AAGGCAGGGAGGCAGGGG
chr10	30366941	30367510	1	AC
chr10	3040126	3040973	1	AAAG
chr10	30417808	30418500	1	AAAG
chr10	30432781	30433265	1	AG
chr10	3052915	3053428	1	AAGGGTGGGCTGGAGGGG
chr10	3056881	3056984	1	ACC
chr10	30658778	30658779	1	AACCCT
chr10	30739383	30739757	1	AAAG
chr10	30773076	30774201	1	AC
chr10	31047507	31047508	1	ACACTGTCCACCTCCCACAG
chr10	31159827	31159924	1	AGAT
chr10	3133703	3133704	1	AACCCT
chr10	31457886	31458343	1	AC
chr10	31459438	31460108	1	AC
chr10	31576215	31577118	1	AAAG
chr10	31751705	31752268	1	AC
chr10	31906199	31906200	1	AGC
chr10	31968377	31968946	1	ACGGGAGAGGGAGAGGGAG
chr10	3209895	3209896	1	AG
chr10	32114689	32116149	1	AAG
chr10	32172893	32173892	1	ACATATATAT
chr10	3218333	3219624	1	ATCC
chr10	32255085	32255402	1	AAAG
chr10	32827855	32829074	1	AAG
chr10	32829656	32830458	1	AT
chr10	32845811	32846014	1	AC
chr10	32892075	32892411	1	AC
chr10	33027860	33028651	1	AAAG
chr10	33629967	33631082	1	AAAG
chr10	33732586	33733252	1	AGGG
chr10	34009992	34010519	1	AAAG
chr10	34086045	34086965	1	AAAG
chr10	34261432	34261529	1	AAAG
chr10	3430655	3431481	1	ACCTCCACTAGATCC
chr10	34573537	34574098	1	AC
chr10	34684435	34685205	1	AC
chr10	3468582	3469311	1	AAAG
chr10	34832259	34832796	1	AAG
chr10	35003072	35003476	1	AC
chr10	3507736	3508373	1	AC
chr10	35100152	35100153	1	ACACATGCGCCCTCGC
chr10	35161196	35161197	1	ACCGAG
chr10	35425631	35426438	1	AC
chr10	35448717	35448718	1	ACAGGAGGGGAGCGG
chr10	35465938	35465939	1	AC
chr10	35482380	35482795	1	AC
chr10	35586429	35586837	1	AC
chr10	35595169	35595667	1	AAGG
chr10	35666557	35668103	1	ACC
chr10	35742020	35743495	1	AAAG
chr10	35765511	35765512	1	ACACTGTCCACCTCCCACAG
chr10	35945951	35945952	1	AAAAAGGGAGAG
chr10	35957588	35958052	1	AC
chr10	36130686	36131471	1	ACTATATATATAG
chr10	36166631	36166776	1	AC
chr10	36439827	36439828	1	AAAG
chr10	36608507	36608508	1	ACC
chr10	36742224	36743047	1	AAG
chr10	36846651	36846653	1	AT
chr10	37594112	37594628	1	AC
chr10	37651546	37652036	1	AC
chr10	3772716	3773774	1	AAATATATATATACATATAC
chr10	37748405	37748978	1	AG
chr10	38362821	38362984	1	AC
chr10	38483379	38529861	1	AATGG
chr10	38573337	38582386	1	AATGG
chr10	38783293	38861767	1	AATGG
chr10	38866747	38868515	1	AATGG
chr10	38899885	38900268	1	AATGG
chr10	3899800	3900071	1	AAAG
chr10	3929061	3931089	1	AAAG
chr10	4064606	4064985	1	AAAG
chr10	4068626	4069506	1	AACCCT
chr10	41855038	41855097	1	AATGG
chr10	42279008	42279192	1	AAAAT
chr10	42295046	42321777	1	AATGG
chr10	4245161	4245421	1	AAAG
chr10	42765957	42766732	1	AAGAG
chr10	43202477	43202999	1	AACCCT
chr10	43224792	43225800	1	AC
chr10	43352302	43352303	1	AACCCT
chr10	43411975	43412127	1	ACGGGAGAGGGAGAGGGAG
chr10	43729578	43730177	1	AAG
chr10	43774546	43774551	1	ATC
chr10	43966678	43966679	1	AACCCT
chr10	44323872	44324912	1	AAAG
chr10	44648736	44649216	1	AC
chr10	44787949	44788891	1	AC
chr10	44885867	44886354	1	AG
chr10	44975530	44975531	1	ACACTACCC
chr10	46096440	46097088	1	AACCCT
chr10	46292789	46293597	1	AC
chr10	46295004	46296246	1	AACCCT
chr10	47179327	47180139	1	AAATATATAT
chr10	4734708	4735241	1	AC
chr10	477323	477828	1	AAGGTGGATGGGGAGG
chr10	48216271	48216471	1	AGAT
chr10	48221416	48222260	1	ATCC
chr10	48291301	48292540	1	AAAG
chr10	48553760	48553761	1	ACC
chr10	48611472	48611676	1	AAGGG
chr10	48625461	48626009	1	AC
chr10	48809102	48809750	1	ACC
chr10	4894311	4894837	1	AC
chr10	48979114	48979968	1	ATCC
chr10	49104492	49105578	1	AG
chr10	49185212	49186831	1	AAG
chr10	49212213	49213135	1	AAAG
chr10	49251604	49252511	1	AATATTGAATCATCACATTC
chr10	49253401	49254696	1	AC
chr10	49605995	49605996	1	ACC
chr10	49668923	49668944	1	AG
chr10	49920516	49920785	1	AT
chr10	49926908	49927260	1	AAAG
chr10	50497432	50497433	1	AAAG
chr10	50675287	50675288	1	AACCCT
chr10	51015764	51015765	1	AAAGG
chr10	51065748	51065893	1	AACCCT
chr10	51349128	51349314	1	AC
chr10	51970115	51970218	1	AC
chr10	52526097	52526169	1	AC
chr10	52527433	52528244	1	AACTATATATAT
chr10	52624440	52624441	1	AATGG
chr10	52667273	52667274	1	ACAGGGTCCCCCAGCTCAG
chr10	52723428	52723429	1	AACCCT
chr10	5323784	5324567	1	AAAG
chr10	53466535	53466655	1	ACC
chr10	53631422	53631682	1	AACCCT
chr10	5386535	5386537	1	AC
chr10	53918736	53918919	1	AC
chr10	54306532	54307334	1	AT
chr10	54383348	54383935	1	AC
chr10	54654769	54655777	1	AG
chr10	54795883	54796490	1	AGAT
chr10	54958716	54958717	1	AATGG
chr10	5497277	5498572	1	AC
chr10	5504035	5504080	1	AACCCT
chr10	55385693	55386099	1	AT
chr10	55463281	55464398	1	AAAG
chr10	55537926	55539186	1	AAGG
chr10	5576930	5577927	1	ACACACACACCCCGC
chr10	559101	559102	1	ACC
chr10	55995567	55996273	1	AT
chr10	56389900	56389901	1	AC
chr10	56659566	56659567	1	AG
chr10	56871018	56871632	1	AAAGG
chr10	57075627	57075628	1	AACTCACACACACCCC
chr10	57302383	57302884	1	AC
chr10	57486410	57486659	1	AGAT
chr10	57634299	57634646	1	AC
chr10	58592087	58592088	1	ACCACCACCATCGCC
chr10	58713323	58713324	1	AAGGAGGACCACCAGG
chr10	58857791	58857792	1	AC
chr10	59308250	59308731	1	ACC
chr10	59316909	59317379	1	AC
chr10	59703146	59703147	1	AATGAGTGAGTGAGGAGAGG
chr10	59774954	59775320	1	AC
chr10	59805969	59806062	1	ACGGGAGAGGGAGAGGGAG
chr10	59882601	59882883	1	AAAGCCAGGGAGAAGG
chr10	59893462	59893463	1	ACAT
chr10	60078766	60079489	1	AC
chr10	60186839	60186958	1	AAAAT
chr10	6031058	6031764	1	AT
chr10	60469583	60469934	1	ACCACCATATATATATATAT
chr10	607828	608079	1	ACACACACACATCCCCCCCC
chr10	60821740	60821741	1	AC
chr10	60862488	60862489	1	AACCCT
chr10	61075343	61075668	1	AC
chr10	61484196	61484197	1	ACC
chr10	61490997	61491680	1	AAAG
chr10	61627139	61627140	1	AAGGTAGTCAATAGAGG
chr10	61772287	61772521	1	AG
chr10	619138	619939	1	AGGGCC
chr10	6191770	6192811	1	AC
chr10	62028262	62028263	1	AACCCT
chr10	62117568	62117882	1	AC
chr10	62195093	62195485	1	AAGG
chr10	62376561	62376562	1	AGAGAT
chr10	6258973	6260156	1	ATCC
chr10	62889093	62890291	1	AAAG
chr10	63080957	63081669	1	AAAG
chr10	63337098	63337886	1	AAAAG
chr10	63391351	63391352	1	AAC
chr10	6344938	6346396	1	ATCC
chr10	63500503	63501079	1	ATCC
chr10	63652876	63653166	1	AC
chr10	63845	64419	1	AACCCT
chr10	640030	641087	1	AAGAGGGTGCGCGCGGGG
chr10	64089277	64089909	1	AC
chr10	64549909	64549910	1	AATGG
chr10	6466570	6467760	1	AG
chr10	64939879	64939880	1	ACATCC
chr10	65088036	65088266	1	AATATATACATATAT
chr10	65166625	65167529	1	AAAG
chr10	65200150	65200614	1	AT
chr10	66360312	66361017	1	AAAG
chr10	6646371	6646749	1	AAGG
chr10	66634384	66634696	1	AC
chr10	66957837	66957838	1	AACCCT
chr10	67218232	67218233	1	ACCCGCCCATCCCACCGCAG
chr10	67301456	67302487	1	AAAG
chr10	67734842	67735216	1	AC
chr10	67974073	67974278	1	AC
chr10	6852208	6852966	1	AT
chr10	68624193	68625144	1	AAAG
chr10	68738157	68738158	1	AATAT
chr10	68809038	68809039	1	ACC
chr10	69038528	69039481	1	AAAG
chr10	69115333	69115334	1	AAAAT
chr10	6926000	6926393	1	AAAG
chr10	69409340	69410036	1	AT
chr10	69459607	69460330	1	AGATG
chr10	6968724	6969440	1	AT
chr10	69791871	69792413	1	ACC
chr10	69810347	69810477	1	AG
chr10	69943669	69943670	1	ACC
chr10	70079420	70079889	1	AC
chr10	70140648	70140670	1	AATG
chr10	70271536	70272389	1	AAAG
chr10	70367394	70368423	1	AACAT
chr10	70554441	70554795	1	AAGGGAGGGGGAGGAGGGGG
chr10	70574718	70575523	1	AT
chr10	71054295	71055092	1	AAAG
chr10	71402879	71403351	1	AAAG
chr10	71489439	71489842	1	AC
chr10	71611990	71612162	1	AC
chr10	71683551	71683552	1	ACCACCCCTGGCTCC
chr10	71759633	71760454	1	AC
chr10	72503599	72504057	1	AC
chr10	72534455	72535585	1	AAAAT
chr10	7319316	7320443	1	AG
chr10	73309671	73309760	1	ACGGGAGAGGGAGAGGGAG
chr10	73635919	73635920	1	AAAAT
chr10	7375484	7375930	1	AC
chr10	74299921	74300640	1	AAGG
chr10	74827286	74827287	1	ACCACCACCTCCACCATC
chr10	74830461	74830575	1	AT
chr10	74856126	74856177	1	AATGG
chr10	74866401	74866402	1	AACCCT
chr10	75165343	75165374	1	ACGGGAGAGGGAGAGGGAG
chr10	7533787	7533788	1	AAAG
chr10	75671861	75672485	1	AAGGG
chr10	75715453	75715454	1	AACCCT
chr10	75728206	75728580	1	AC
chr10	76205708	76205709	1	AACCCT
chr10	76267904	76268375	1	AACCCT
chr10	76362653	76363533	1	AAAG
chr10	76518105	76518389	1	AGAT
chr10	76712084	76712085	1	ACC
chr10	7681259	7682370	1	AAAG
chr10	7693977	7694490	1	AC
chr10	76940294	76941191	1	AAAG
chr10	76964162	76964163	1	ACC
chr10	7723177	7723178	1	ACC
chr10	77689634	77690146	1	AC
chr10	77693209	77693210	1	ATCC
chr10	78253081	78253082	1	AATGG
chr10	78311428	78312301	1	AAAG
chr10	78522456	78523390	1	AAAG
chr10	7863069	7864119	1	ACACATATATATAT
chr10	786598	786776	1	AAGTATGCAGGGGG
chr10	78758741	78759689	1	AAAG
chr10	79052043	79052044	1	ACACTGCCCACCTCCCACAG
chr10	79165543	79166253	1	AC
chr10	79175259	79175829	1	AC
chr10	79325499	79327067	1	AC
chr10	79389303	79389705	1	AC
chr10	7939577	7939849	1	AC
chr10	79427682	79429091	1	AAAACTGAAATTTATCTTGC
chr10	79430453	79430931	1	AC
chr10	7943753	7944116	1	AC
chr10	7974014	7974308	1	AC
chr10	8023985	8025258	1	AAAG
chr10	80532707	80533231	1	AGAGGAGGGAGAGGG
chr10	80657633	80658945	1	AC
chr10	8095936	8095937	1	AATGG
chr10	81040051	81040299	1	ATC
chr10	81046758	81046759	1	AACCCT
chr10	8112593	8113654	1	AC
chr10	81343645	81343646	1	AATGG
chr10	81370810	81371403	1	ACTATATATAGTATATATAT
chr10	81481624	81481625	1	AG
chr10	81498879	81498880	1	ACAGAGTCCCAGAGC
chr10	81693164	81694442	1	ATATATATATATCCC
chr10	82003681	82004284	1	AC
chr10	8254775	8255158	1	AAAG
chr10	82682531	82682691	1	AGAT
chr10	83137366	83137945	1	AC
chr10	83212180	83212181	1	AC
chr10	83455755	83455920	1	AC
chr10	83489088	83489324	1	AAGGG
chr10	83646589	83646590	1	AACCCT
chr10	83844824	83844825	1	AACCTCCTCCTCACTGC
chr10	84501463	84502126	1	AT
chr10	84601961	84602743	1	AG
chr10	85037633	85037964	1	AC
chr10	8512892	8512913	1	AAGG
chr10	85246087	85246731	1	AAAG
chr10	8525486	8525766	1	AAAG
chr10	86142642	86142643	1	AACCCT
chr10	86320608	86320609	1	ACC
chr10	8638805	8639508	1	AAAG
chr10	86591170	86591575	1	ACGGGAGAGGGAGAGGGAG
chr10	8661805	8661806	1	AC
chr10	8679775	8679776	1	AACCCT
chr10	8680731	8682308	1	AAG
chr10	8696081	8696671	1	AC
chr10	86966853	86967351	1	AC
chr10	86997354	86997355	1	AACCCT
chr10	87203203	87203204	1	ACACAGC
chr10	87701054	87701644	1	AAAG
chr10	8806311	8807237	1	AGGG
chr10	88186672	88187476	1	AATATATATAATATATATAT
chr10	8819304	8819625	1	AC
chr10	88313421	88313422	1	AAAGGTGTGTGTGGGTGG
chr10	88808431	88809353	1	AAAAT
chr10	88868091	88868092	1	AC
chr10	89142091	89143238	1	AAAGGAAAGGAAAGGAG
chr10	8985366	8985628	1	AATATAATATATAT
chr10	90192516	90192517	1	AACCCT
chr10	90535537	90535889	1	AAAG
chr10	9072232	9072355	1	AGAT
chr10	9074023	9074607	1	AC
chr10	91053367	91053368	1	AG
chr10	91689407	91689690	1	ACATATATATGTAT
chr10	91726351	91726533	1	ACGGGAGAGGGAGAGGGAG
chr10	91990945	91991583	1	AT
chr10	9224238	9224769	1	AC
chr10	92651531	92651764	1	ACGGGAGAGGGAGAGGGAG
chr10	92730137	92731118	1	AAG
chr10	93175880	93176326	1	AC
chr10	93439513	93439514	1	AGGC
chr10	9348437	9348438	1	AACCCT
chr10	93551352	93551353	1	AACCCT
chr10	93701981	93703280	1	CCG
chr10	93712805	93713157	1	CCG
chr10	93824739	93825484	1	AT
chr10	93841253	93841757	1	AC
chr10	94222240	94222241	1	AATG
chr10	94260256	94260257	1	ACCACCACCCCCATC
chr10	94531152	94532235	1	AAAAT
chr10	94575454	94575957	1	AC
chr10	94664763	94664795	1	AAAG
chr10	94807320	94807321	1	AACCCT
chr10	95256531	95257290	1	AAAG
chr10	9546147	9546621	1	AC
chr10	95475084	95475085	1	ACCACCACCTCCATC
chr10	96141914	96142428	1	AC
chr10	96292629	96292712	1	ACGGGAGAGGGAGAGGGAG
chr10	96361312	96362405	1	AATAC
chr10	96415019	96416333	1	AG
chr10	9656897	9657066	1	AGAT
chr10	96597066	96597148	1	AAGG
chr10	96802456	96802597	1	AAAG
chr10	97166116	97166795	1	AAAG
chr10	97192854	97193629	1	AAGGGGATGTGATGGAG
chr10	97278256	97278471	1	ACGGGAGAGGGAGAGGGAG
chr10	97425258	97426594	1	AGGGCGG
chr10	97429837	97429838	1	AACCCT
chr10	97647775	97648137	1	ACGGGAGAGGGAGAGGGAG
chr10	97678206	97679438	1	AC
chr10	97725431	97725845	1	AC
chr10	97757368	97757369	1	ACC
chr10	97774776	97774777	1	ACC
chr10	97806775	97807488	1	AC
chr10	97818182	97818507	1	AC
chr10	97857103	97857459	1	AC
chr10	98032054	98032403	1	AC
chr10	98063446	98063836	1	AAAG
chr10	98078553	98078554	1	AACCCT
chr10	98170330	98170544	1	ACGGGAGAGGGAGAGGGAG
chr10	98275597	98276468	1	AAG
chr10	98426432	98426586	1	AC
chr10	98450997	98451141	1	AGAT
chr10	98743991	98743992	1	AACCCT
chr10	98952006	98952529	1	AC
chr10	99131617	99132691	1	AAAG
chr10	99182732	99182733	1	AGCGCGGGAGGCGCAGGC
chr10	99356137	99356838	1	AAAG
chr10	99471688	99472394	1	AAAG
chr10	99511029	99511030	1	AACCCT
chr10	99571409	99571991	1	AC
chr10	99639489	99639992	1	AC
chr10	9979783	9979784	1	AACCCT
chr10	9997	10388	1	AACCCT
chr11	100089933	100090429	1	AGGG
chr11	10033782	10033783	1	AC
chr11	100397434	100398380	1	AT
chr11	100645964	100646801	1	AAGG
chr11	101634407	101634477	1	AC
chr11	101960693	101960694	1	AACCCT
chr11	102431791	102431792	1	AATGG
chr11	102470531	102471647	1	AAAG
chr11	10352946	10353798	1	AAAAG
chr11	103639574	103639776	1	AC
chr11	103652539	103652823	1	AC
chr11	103710117	103710118	1	ACACTGCCCACCTCCCACAG
chr11	103775384	103775576	1	AC
chr11	104119003	104119831	1	AATATATAATATATTGATAT
chr11	104317452	104317645	1	AATGG
chr11	104474298	104474751	1	AT
chr11	104495497	104495711	1	AC
chr11	10450013	10450588	1	AC
chr11	104549425	104550073	1	AAAG
chr11	104821424	104822578	1	AAAG
chr11	104884649	104885312	1	AAAG
chr11	104908483	104908962	1	AC
chr11	104934248	104934268	1	AAAT
chr11	104950852	104951061	1	AC
chr11	105009531	105010146	1	AT
chr11	105161321	105162354	1	AAAG
chr11	105209405	105209923	1	AC
chr11	1053580	1054186	1	AACCCT
chr11	106000302	106000564	1	AT
chr11	106237276	106237485	1	AC
chr11	106331350	106332108	1	AAAGG
chr11	106588241	106588498	1	AC
chr11	10664612	10665573	1	AACCCT
chr11	10695091	10695526	1	AC
chr11	1069638	1070174	1	ATCC
chr11	107113814	107113815	1	AACCCT
chr11	107118399	107118893	1	AC
chr11	107208411	107208593	1	AC
chr11	107214649	107215450	1	AC
chr11	107330438	107330925	1	AC
chr11	10745340	10745742	1	AC
chr11	107667665	107667666	1	AC
chr11	107848227	107848355	1	ACGGGAGAGGGAGAGGGAG
chr11	10821723	10822001	1	AC
chr11	108353780	108354297	1	AC
chr11	108408243	108409033	1	AAAAC
chr11	108417911	108417912	1	AAACATTATATATAT
chr11	108532196	108532197	1	AT
chr11	108598856	108598857	1	AG
chr11	109151082	109151524	1	AGAGAGAGAGAGGAGAGAGG
chr11	10920558	10920559	1	AACCCT
chr11	109209629	109209885	1	AC
chr11	1094539	1094849	1	ACC
chr11	109501959	109502783	1	AATATATATATATGG
chr11	109556785	109557489	1	AT
chr11	109566216	109567363	1	AAAAT
chr11	109840907	109841778	1	AAGG
chr11	1099462	1099656	1	ACC
chr11	10997621	10997622	1	AC
chr11	110011610	110012095	1	AC
chr11	110043528	110044397	1	AAAG
chr11	110444355	110444912	1	AT
chr11	110628680	110628681	1	AAAAT
chr11	110647888	110648471	1	AAATATATATATGT
chr11	110930066	110930067	1	ACATCC
chr11	110932351	110932759	1	AC
chr11	111018964	111018965	1	AACCCT
chr11	111111457	111111903	1	AC
chr11	111264358	111264821	1	AAAG
chr11	111358330	111358848	1	AC
chr11	111627758	111628942	1	AAAG
chr11	111765945	111766578	1	AGGCCCCGCCCCGCGCCC
chr11	112076756	112076757	1	AAG
chr11	112136930	112137635	1	AAAG
chr11	112348029	112348412	1	AGAT
chr11	112590664	112590678	1	ACACTGTCCACCTCCCACAG
chr11	112658956	112659242	1	AC
chr11	112708936	112709729	1	AAG
chr11	1128066	1128419	1	AC
chr11	113244496	113244689	1	AC
chr11	1133369	1133852	1	AC
chr11	113444877	113444878	1	ACC
chr11	113475917	113475979	1	AAAG
chr11	113511384	113511723	1	AC
chr11	113601543	113602199	1	AC
chr11	113698919	113699671	1	AG
chr11	113824170	113824171	1	AAAGAAGGGAGGGAGGAAGT
chr11	113826662	113826774	1	ACGGGAGAGGGAGAGGGAG
chr11	113897991	113898652	1	AAAG
chr11	113925767	113927002	1	AAAGG
chr11	114035287	114035709	1	AC
chr11	114165787	114166303	1	AC
chr11	114232943	114233182	1	AC
chr11	114235241	114235563	1	AAAG
chr11	114275392	114276006	1	AACCCT
chr11	115254298	115254766	1	AC
chr11	115459620	115459621	1	AACCCT
chr11	115694375	115694376	1	AAAG
chr11	115795218	115795494	1	AAAG
chr11	115838149	115838150	1	ACATCC
chr11	116019077	116019266	1	AC
chr11	116130041	116131535	1	AG
chr11	116158817	116159306	1	AC
chr11	116194069	116194070	1	ACTCCCACTGCCTCCCT
chr11	116239481	116240708	1	AAAG
chr11	116456087	116456861	1	AAAAT
chr11	116566728	116567122	1	AC
chr11	116615601	116615989	1	AC
chr11	116777303	116777304	1	AAG
chr11	11730603	11731076	1	AC
chr11	117617395	117617882	1	AC
chr11	117638908	117639783	1	ACCCATCCAGCCTCCC
chr11	117826407	117827444	1	AGAT
chr11	117858277	117858622	1	AAGG
chr11	117945926	117946303	1	ATC
chr11	118096282	118097351	1	AAAG
chr11	118099445	118099623	1	AAAG
chr11	118591810	118591811	1	AAAGG
chr11	118822141	118822516	1	AC
chr11	118926313	118926588	1	AC
chr11	118983363	118983872	1	AC
chr11	119034623	119034624	1	AAAG
chr11	119082066	119082067	1	ACC
chr11	119179451	119179499	1	ACGGGAGAGGGAGAGGGAG
[truncated: 14,725 more rows]

## Sheet: Suppl. Table 2
Supplementary Table 2 | Correlation analysis of tandem repeats and sequence conservation
Note	Name	OR	upper	lower	p-value
Tandem repeats regions	phylop.mean	0.015	0.014	0.016	<2e-16
	PhastCons	0.208	0.181	0.24	<2e-16
	GC content	1.04	1.043	1.046	<2e-16
Note: We correlated the presence of tandem repeats with genome GC content and two different measurements of sequence conservation, namely PhyloP and PhastCons, all averaged by binning the genome into 1-KB region.

## Sheet: Suppl. Table 3
Supplementary Table 3 | Expansions identified in this study
chr	start	end	Motif	RepeatID	Frequency
chr1	100746130	100746683	AAAG	chr1#100746130#100746683#AAAG	rare
chr1	104561745	104562737	ACTATATAGTATATATATAT	chr1#104561745#104562737#ACTATATAGTATATATATAT	rare
chr1	105938875	105939884	ACATATATATAG	chr1#105938875#105939884#ACATATATATAG	rare
chr1	114367838	114367839	AG	chr1#114367838#114367839#AG	rare
chr1	12124322	12125283	AAAAC	chr1#12124322#12125283#AAAAC	not rare
chr1	152068271	152068451	ACGGGAGAGGGAGAGGGAG	chr1#152068271#152068451#ACGGGAGAGGGAGAGGGAG	rare
chr1	16350201	16351365	AAAG	chr1#16350201#16351365#AAAG	rare
chr1	164869514	164870645	AAAG	chr1#164869514#164870645#AAAG	rare
chr1	166109242	166110277	AT	chr1#166109242#166110277#AT	rare
chr1	18049125	18050528	ACC	chr1#18049125#18050528#ACC	rare
chr1	180539569	180540840	AAAG	chr1#180539569#180540840#AAAG	rare
chr1	18272896	18273739	AAAGG	chr1#18272896#18273739#AAAGG	rare
chr1	182924070	182925321	AAAG	chr1#182924070#182925321#AAAG	rare
chr1	18372078	18373305	ATCC	chr1#18372078#18373305#ATCC	rare
chr1	186596857	186597781	AAAG	chr1#186596857#186597781#AAAG	rare
chr1	192048039	192049223	AAG	chr1#192048039#192049223#AAG	rare
chr1	201733942	201734668	AAG	chr1#201733942#201734668#AAG	rare
chr1	203458704	203459368	AAAG	chr1#203458704#203459368#AAAG	rare
chr1	212549474	212550044	AGGG	chr1#212549474#212550044#AGGG	rare
chr1	213363049	213364196	AAAG	chr1#213363049#213364196#AAAG	rare
chr1	213601709	213602569	AAAG	chr1#213601709#213602569#AAAG	rare
chr1	217133160	217133968	AAAG	chr1#217133160#217133968#AAAG	rare
chr1	220391727	220392929	AAAG	chr1#220391727#220392929#AAAG	rare
chr1	2342312	2343157	AAAAT	chr1#2342312#2343157#AAAAT	rare
chr1	237035426	237036341	AAGG	chr1#237035426#237036341#AAGG	rare
chr1	24211621	24212205	ACCACCTCCATCACCCTC	chr1#24211621#24212205#ACCACCTCCATCACCCTC	rare
chr1	244574058	244574279	ACGGGAGAGGGAGAGGGAG	chr1#244574058#244574279#ACGGGAGAGGGAGAGGGAG	rare
chr1	247825265	247825716	AAGTGCTGGCGGGCGG	chr1#247825265#247825716#AAGTGCTGGCGGGCGG	rare
chr1	25808220	25808656	ACAGCCCACCCAGGC	chr1#25808220#25808656#ACAGCCCACCCAGGC	rare
chr1	36210326	36211034	ATATATATATC	chr1#36210326#36211034#ATATATATATC	rare
chr1	37383786	37385051	AAAG	chr1#37383786#37385051#AAAG	rare
chr1	44206386	44206950	AAAAT	chr1#44206386#44206950#AAAAT	rare
chr1	57366467	57367594	AAAAT	chr1#57366467#57367594#AAAAT	rare
chr1	63176970	63177731	AAAG	chr1#63176970#63177731#AAAG	rare
chr1	64913080	64914169	AAGG	chr1#64913080#64914169#AAGG	not rare
chr1	7337149	7338497	ACATATACGTGCATATAT	chr1#7337149#7338497#ACATATACGTGCATATAT	rare
chr1	80338261	80339079	AAAAT	chr1#80338261#80339079#AAAAT	not rare
chr1	8228258	8229950	AAAG	chr1#8228258#8229950#AAAG	rare
chr1	91938487	91939290	AAAAT	chr1#91938487#91939290#AAAAT	not rare
chr1	94418007	94418630	CCG	chr1#94418007#94418630#CCG	rare
chr1	97978581	97978851	AACCCT	chr1#97978581#97978851#AACCCT	rare
chr10	132946057	132947607	ACCCCAGC	chr10#132946057#132947607#ACCCCAGC	rare
chr10	133012901	133014183	AAGAATGAGGAAGCCGAGG	chr10#133012901#133014183#AAGAATGAGGAAGCCGAGG	rare
chr10	13803840	13804694	AAAG	chr10#13803840#13804694#AAAG	rare
chr10	13883615	13884627	AC	chr10#13883615#13884627#AC	rare
chr10	14825426	14826610	AAG	chr10#14825426#14826610#AAG	rare
chr10	18442408	18443361	AT	chr10#18442408#18443361#AT	rare
chr10	21227116	21227961	AAG	chr10#21227116#21227961#AAG	rare
chr10	3468582	3469311	AAAG	chr10#3468582#3469311#AAAG	rare
chr10	38783293	38861767	AATGG	chr10#38783293#38861767#AATGG	rare
chr10	6466570	6467760	AG	chr10#6466570#6467760#AG	rare
chr10	78758741	78759689	AAAG	chr10#78758741#78759689#AAAG	rare
chr10	93701981	93703280	CCG	chr10#93701981#93703280#CCG	not rare
chr10	93712805	93713157	CCG	chr10#93712805#93713157#CCG	rare
chr10	97678206	97679438	AC	chr10#97678206#97679438#AC	rare
chr10	99131617	99132691	AAAG	chr10#99131617#99132691#AAAG	not rare
chr11	110647888	110648471	AAATATATATATGT	chr11#110647888#110648471#AAATATATATATGT	rare
chr11	113925767	113927002	AAAGG	chr11#113925767#113927002#AAAGG	rare
chr11	119205848	119206563	CCG	chr11#119205848#119206563#CCG	rare
chr11	122281573	122282802	AAAG	chr11#122281573#122282802#AAAG	rare
chr11	122440707	122441674	ACATAT	chr11#122440707#122441674#ACATAT	rare
chr11	123118125	123119564	AG	chr11#123118125#123119564#AG	rare
chr11	123283565	123284555	AAGG	chr11#123283565#123284555#AAGG	rare
chr11	123660012	123660273	ACGGGAGAGGGAGAGGGAG	chr11#123660012#123660273#ACGGGAGAGGGAGAGGGAG	rare
chr11	126456845	126457642	AC	chr11#126456845#126457642#AC	rare
chr11	128062118	128062642	AT	chr11#128062118#128062642#AT	rare
chr11	128436396	128437322	AAAG	chr11#128436396#128437322#AAAG	rare
chr11	128915446	128916787	ATCC	chr11#128915446#128916787#ATCC	rare
chr11	130469628	130470527	AT	chr11#130469628#130470527#AT	rare
chr11	130596300	130597336	AGAT	chr11#130596300#130597336#AGAT	rare
chr11	135071673	135071886	AACCCT	chr11#135071673#135071886#AACCCT	rare
chr11	175196	176375	AACCCT	chr11#175196#176375#AACCCT	rare
chr11	1821075	1822219	ATCC	chr11#1821075#1822219#ATCC	rare
chr11	18282906	18283466	ACGGGAGAGGGAGAGGGAG	chr11#18282906#18283466#ACGGGAGAGGGAGAGGGAG	rare
chr11	21337054	21338364	AAAG	chr11#21337054#21338364#AAAG	rare
chr11	26289185	26290076	AATATATATACACATATAG	chr11#26289185#26290076#AATATATATACACATATAG	rare
chr11	30039445	30040269	AAG	chr11#30039445#30040269#AAG	rare
chr11	44308493	44309604	AGCCCCGC	chr11#44308493#44309604#AGCCCCGC	rare
chr11	4531420	4532899	AAATGTTGCAGAACAGC	chr11#4531420#4532899#AAATGTTGCAGAACAGC	not rare
chr11	61823999	61824949	AG	chr11#61823999#61824949#AG	rare
chr11	66090175	66090179	AAGCC	chr11#66090175#66090179#AAGCC	rare
chr11	66744235	66745327	CCG	chr11#66744235#66745327#CCG	rare
chr11	70902927	70903918	AAAAT	chr11#70902927#70903918#AAAAT	not rare
chr11	75814781	75815486	AGCGGCGGC	chr11#75814781#75815486#AGCGGCGGC	rare
chr11	82292796	82293868	AAAG	chr11#82292796#82293868#AAAG	rare
chr11	84626334	84627306	AAAAT	chr11#84626334#84627306#AAAAT	not rare
chr11	85832395	85833600	AAAG	chr11#85832395#85833600#AAAG	not rare
chr12	109982440	109982619	ACGGGAGAGGGAGAGGGAG	chr12#109982440#109982619#ACGGGAGAGGGAGAGGGAG	rare
chr12	111256625	111257347	AAGAAGTGGGAGGGGGAGG	chr12#111256625#111257347#AAGAAGTGGGAGGGGGAGG	rare
chr12	112537397	112537815	AAGG	chr12#112537397#112537815#AAGG	rare
chr12	113038170	113039365	AAAG	chr12#113038170#113039365#AAAG	rare
chr12	117398115	117399243	AAAAT	chr12#117398115#117399243#AAAAT	rare
chr12	120422849	120423295	AAGG	chr12#120422849#120423295#AAGG	rare
chr12	124300247	124301222	ATCC	chr12#124300247#124301222#ATCC	rare
chr12	124437988	124439853	AG	chr12#124437988#124439853#AG	rare
chr12	126011485	126012396	AAG	chr12#126011485#126012396#AAG	rare
chr12	129828714	129829198	AGGG	chr12#129828714#129829198#AGGG	rare
chr12	19910990	19911815	AAAG	chr12#19910990#19911815#AAAG	rare
chr12	442681	443272	ACGGGAGAGGGAGAGGGAG	chr12#442681#443272#ACGGGAGAGGGAGAGGGAG	rare
chr12	50504518	50505265	CCG	chr12#50504518#50505265#CCG	not rare
chr12	54152252	54153106	AC	chr12#54152252#54153106#AC	rare
chr12	55660940	55662257	AAAG	chr12#55660940#55662257#AAAG	not rare
chr12	56279055	56279282	ACGGGAGAGGGAGAGGGAG	chr12#56279055#56279282#ACGGGAGAGGGAGAGGGAG	rare
chr12	5902870	5903349	AGGGG	chr12#5902870#5903349#AGGGG	rare
chr12	669932	670923	AAAG	chr12#669932#670923#AAAG	rare
chr12	7147625	7148765	AAAG	chr12#7147625#7148765#AAAG	rare
chr12	7436694	7437670	AAATACTATTT	chr12#7436694#7437670#AAATACTATTT	not rare
chr12	75855777	75856573	ACC	chr12#75855777#75856573#ACC	rare
chr12	77754968	77755935	AAAGG	chr12#77754968#77755935#AAAGG	rare
chr12	79292777	79293802	AAAAT	chr12#79292777#79293802#AAAAT	not rare
chr12	79978476	79979277	AAGG	chr12#79978476#79979277#AAGG	rare
chr12	8608510	8608676	ACGGGAGAGGGAGAGGGAG	chr12#8608510#8608676#ACGGGAGAGGGAGAGGGAG	rare
chr12	9852552	9853394	AAAG	chr12#9852552#9853394#AAAG	not rare
chr13	112934043	112934974	AGC	chr13#112934043#112934974#AGC	not rare
chr13	112980233	112980492	AAAGGGGAAGGCGGGGG	chr13#112980233#112980492#AAAGGGGAAGGCGGGGG	rare
chr13	113154334	113154966	AGGCGGGGCGCGGGGG	chr13#113154334#113154966#AGGCGGGGCGCGGGGG	rare
chr13	26559147	26560265	AAAG	chr13#26559147#26560265#AAAG	not rare
chr13	26982437	26983354	AAAG	chr13#26982437#26983354#AAAG	not rare
chr13	27838876	27840010	AAAAT	chr13#27838876#27840010#AAAAT	not rare
chr13	35957600	35958362	ACC	chr13#35957600#35958362#ACC	rare
chr13	36407543	36408835	AAG	chr13#36407543#36408835#AAG	rare
chr13	42206681	42207559	AAAG	chr13#42206681#42207559#AAAG	rare
chr13	52123838	52124227	ACGGGAGAGGGAGAGGGAG	chr13#52123838#52124227#ACGGGAGAGGGAGAGGGAG	rare
chr13	57503334	57504126	AATATATATATAATGG	chr13#57503334#57504126#AATATATATATAATGG	rare
chr13	70138826	70139852	AGC	chr13#70138826#70139852#AGC	not rare
chr13	75940871	75941873	AAAG	chr13#75940871#75941873#AAAG	rare
chr13	83095579	83096801	AAAG	chr13#83095579#83096801#AAAG	rare
chr13	92526539	92527739	AAAG	chr13#92526539#92527739#AAAG	not rare
chr13	93230845	93231789	AT	chr13#93230845#93231789#AT	rare
chr13	98403913	98404233	ACC	chr13#98403913#98404233#ACC	rare
chr14	102653347	102654382	AAAG	chr14#102653347#102654382#AAAG	not rare
chr14	20008082	20008796	AGGG	chr14#20008082#20008796#AGGG	rare
chr14	21442275	21443107	AGGGG	chr14#21442275#21443107#AGGGG	rare
chr14	24405718	24406803	AAAAT	chr14#24405718#24406803#AAAAT	not rare
chr14	36763460	36764619	AAAG	chr14#36763460#36764619#AAAG	rare
chr14	42434943	42436181	AATATATATATGTATAT	chr14#42434943#42436181#AATATATATATGTATAT	rare
chr14	50870413	50871460	AAAG	chr14#50870413#50871460#AAAG	rare
chr14	53562717	53562755	AAAG	chr14#53562717#53562755#AAAG	rare
chr14	69731583	69732602	ATCC	chr14#69731583#69732602#ATCC	not rare
chr14	70824901	70825902	AAAG	chr14#70824901#70825902#AAAG	not rare
chr14	77269141	77270031	AG	chr14#77269141#77270031#AG	rare
chr14	79921285	79922303	AAG	chr14#79921285#79922303#AAG	rare
chr14	89078304	89079621	AAAG	chr14#89078304#89079621#AAAG	rare
chr14	89324505	89325945	ACC	chr14#89324505#89325945#ACC	rare
chr14	95366015	95366646	AT	chr14#95366015#95366646#AT	rare
chr15	23837692	23838712	AAAG	chr15#23837692#23838712#AAAG	rare
chr15	28028840	28028989	ACGGGAGAGGGAGAGGGAG	chr15#28028840#28028989#ACGGGAGAGGGAGAGGGAG	rare
chr15	42413033	42413258	ACGGGAGAGGGAGAGGGAG	chr15#42413033#42413258#ACGGGAGAGGGAGAGGGAG	rare
chr15	43086130	43086249	ACGGGAGAGGGAGAGGGAG	chr15#43086130#43086249#ACGGGAGAGGGAGAGGGAG	rare
chr15	50879204	50879840	AC	chr15#50879204#50879840#AC	rare
chr15	63833361	63833965	AC	chr15#63833361#63833965#AC	rare
chr15	64715164	64716350	ACACACGTATATATAT	chr15#64715164#64716350#ACACACGTATATATAT	rare
chr15	70363700	70364818	AAAG	chr15#70363700#70364818#AAAG	not rare
chr15	77884884	77886225	AC	chr15#77884884#77886225#AC	rare
chr15	83823460	83824356	AAG	chr15#83823460#83824356#AAG	rare
chr15	84927872	84929096	AAAG	chr15#84927872#84929096#AAAG	rare
chr15	92295446	92296474	AAAG	chr15#92295446#92296474#AAAG	rare
chr15	93721879	93722503	AGGG	chr15#93721879#93722503#AGGG	rare
chr15	94766936	94767932	AAAG	chr15#94766936#94767932#AAAG	rare
chr16	10000	10349	AACCCT	chr16#10000#10349#AACCCT	rare
chr16	10203234	10204154	AAAG	chr16#10203234#10204154#AAAG	rare
chr16	16463471	16464260	AC	chr16#16463471#16464260#AC	rare
chr16	17470445	17471265	CCG	chr16#17470445#17471265#CCG	rare
chr16	22818118	22819598	AAGG	chr16#22818118#22819598#AAGG	rare
chr16	24691381	24691590	ACGGGAGAGGGAGAGGGAG	chr16#24691381#24691590#ACGGGAGAGGGAGAGGGAG	rare
chr16	25872775	25874081	ATCC	chr16#25872775#25874081#ATCC	rare
chr16	30402807	30403702	AAG	chr16#30402807#30403702#AAG	rare
chr16	3944203	3945032	AAG	chr16#3944203#3945032#AAG	not rare
chr16	46789178	46790287	ACCCTGCCAGCTCCGCCC	chr16#46789178#46790287#ACCCTGCCAGCTCCGCCC	rare
chr16	46945188	46946121	AAGCAATCCTCCTGTGTCC	chr16#46945188#46946121#AAGCAATCCTCCTGTGTCC	not rare
chr16	54235035	54236393	AAAG	chr16#54235035#54236393#AAAG	rare
chr16	54680354	54681223	AAATATACACATATGTGTAC	chr16#54680354#54681223#AAATATACACATATGTGTAC	rare
chr16	5954978	5955592	AAAAT	chr16#5954978#5955592#AAAAT	rare
chr16	66474587	66475134	AGGG	chr16#66474587#66475134#AGGG	rare
chr16	73546100	73547041	AGC	chr16#73546100#73547041#AGC	not rare
chr16	77199861	77200158	AT	chr16#77199861#77200158#AT	rare
chr16	78088184	78088427	ACGGGAGAGGGAGAGGGAG	chr16#78088184#78088427#ACGGGAGAGGGAGAGGGAG	rare
chr16	86120231	86121232	AGG	chr16#86120231#86121232#AGG	rare
chr17	10743473	10744525	AAAG	chr17#10743473#10744525#AAAG	rare
chr17	11694111	11695243	AAAG	chr17#11694111#11695243#AAAG	rare
chr17	12693012	12693886	AAAAT	chr17#12693012#12693886#AAAAT	rare
chr17	33232054	33232651	ACCAT	chr17#33232054#33232651#ACCAT	rare
chr17	34507522	34508551	AAAGG	chr17#34507522#34508551#AAAGG	rare
chr17	43382677	43383043	ACGGGAGAGGGAGAGGGAG	chr17#43382677#43383043#ACGGGAGAGGGAGAGGGAG	not rare
chr17	5862393	5863564	AAAG	chr17#5862393#5863564#AAAG	rare
chr17	61322257	61323367	AG	chr17#61322257#61323367#AG	rare
chr17	61505160	61506320	AAAG	chr17#61505160#61506320#AAAG	rare
chr17	62792066	62794146	ACC	chr17#62792066#62794146#ACC	rare
chr17	64219074	64219938	AAAAT	chr17#64219074#64219938#AAAAT	not rare
chr17	69406059	69406904	ATATATATATCC	chr17#69406059#69406904#ATATATATATCC	rare
chr17	78638715	78639745	AC	chr17#78638715#78639745#AC	rare
chr17	9225935	9226920	ACCGCCTCCCCACGAG	chr17#9225935#9226920#ACCGCCTCCCCACGAG	rare
chr17	9879043	9879431	AAAAT	chr17#9879043#9879431#AAAAT	rare
chr18	1746481	1747768	AG	chr18#1746481#1747768#AG	rare
chr18	22129673	22130577	AAAG	chr18#22129673#22130577#AAAG	rare
chr18	26676906	26678305	AAG	chr18#26676906#26678305#AAG	rare
chr18	30555915	30557160	AAG	chr18#30555915#30557160#AAG	not rare
chr18	48772056	48772743	AACTCCCCTACAGCAAT	chr18#48772056#48772743#AACTCCCCTACAGCAAT	rare
chr18	55361873	55362908	AAGG	chr18#55361873#55362908#AAGG	rare
chr18	62344	62560	AACCCT	chr18#62344#62560#AACCCT	rare
chr18	62897664	62898226	AAAGAGGAG	chr18#62897664#62898226#AAAGAGGAG	rare
chr18	63221	64460	AACCCT	chr18#63221#64460#AACCCT	rare
chr18	66692671	66693553	ACATGTATATAT	chr18#66692671#66693553#ACATGTATATAT	rare
chr18	6908485	6909800	AAAAG	chr18#6908485#6909800#AAAAG	rare
chr18	72353754	72354999	AAAG	chr18#72353754#72354999#AAAG	rare
chr18	75121101	75122474	AAAG	chr18#75121101#75122474#AAAG	not rare
chr18	76974410	76975708	AAAAG	chr18#76974410#76975708#AAAAG	rare
chr18	8425197	8426365	AAACTCGCACTCT	chr18#8425197#8426365#AAACTCGCACTCT	not rare
chr18	918035	918710	AGAT	chr18#918035#918710#AGAT	rare
chr19	12486000	12486848	AAGGAGGG	chr19#12486000#12486848#AAGGAGGG	rare
chr19	15332156	15332663	CCG	chr19#15332156#15332663#CCG	rare
chr19	16737411	16738390	AAAAG	chr19#16737411#16738390#AAAAG	rare
chr19	17381953	17382648	AAAG	chr19#17381953#17382648#AAAG	rare
chr19	20206605	20207215	AC	chr19#20206605#20207215#AC	rare
chr19	2307708	2308597	CCG	chr19#2307708#2308597#CCG	not rare
chr19	44411437	44411452	AACCCT	chr19#44411437#44411452#AACCCT	rare
chr19	56708249	56709325	AAAG	chr19#56708249#56709325#AAAG	rare
chr2	100104491	100105139	CCG	chr2#100104491#100105139#CCG	rare
chr2	100519498	100520726	AAAGG	chr2#100519498#100520726#AAAGG	rare
chr2	107170911	107171952	AAAG	chr2#107170911#107171952#AAAG	rare
chr2	111120628	111121276	CCG	chr2#111120628#111121276#CCG	rare
chr2	120679963	120680938	AC	chr2#120679963#120680938#AC	rare
chr2	1255359	1256289	AAATATATAT	chr2#1255359#1256289#AAATATATAT	rare
chr2	13224800	13225416	AAATATATATTTATAAT	chr2#13224800#13225416#AAATATATATTTATAAT	rare
chr2	153408614	153409864	AATATATACATATACATATG	chr2#153408614#153409864#AATATATACATATACATATG	rare
chr2	156029408	156030315	AAAG	chr2#156029408#156030315#AAAG	rare
chr2	162512613	162513872	AAGG	chr2#162512613#162513872#AAGG	rare
chr2	173455603	173456788	AAAG	chr2#173455603#173456788#AAAG	not rare
chr2	190689559	190690421	ACATATATGTATACTAT	chr2#190689559#190690421#ACATATATGTATACTAT	rare
chr2	190880428	190880995	AGC	chr2#190880428#190880995#AGC	rare
chr2	195296201	195297090	AAAGG	chr2#195296201#195297090#AAAGG	rare
chr2	197896502	197897445	AAG	chr2#197896502#197897445#AAG	rare
chr2	198422151	198423178	AAAAT	chr2#198422151#198423178#AAAAT	not rare
chr2	207645036	207645679	AACATATATATATGGG	chr2#207645036#207645679#AACATATATATATGGG	rare
chr2	212798437	212799521	AAAG	chr2#212798437#212799521#AAAG	not rare
chr2	220473361	220474272	AAAAT	chr2#220473361#220474272#AAAAT	rare
chr2	222894179	222894598	ACGGGAGAGGGAGAGGGAG	chr2#222894179#222894598#ACGGGAGAGGGAGAGGGAG	rare
chr2	228113180	228113810	AG	chr2#228113180#228113810#AG	rare
chr2	230496997	230498067	AAAGG	chr2#230496997#230498067#AAAGG	rare
chr2	232389100	232390145	AAAG	chr2#232389100#232390145#AAAG	rare
chr2	233296071	233297176	AC	chr2#233296071#233297176#AC	rare
chr2	234296999	234298027	AAAG	chr2#234296999#234298027#AAAG	rare
chr2	241981601	241981794	AACCCT	chr2#241981601#241981794#AACCCT	rare
chr2	38228696	38229165	AAGG	chr2#38228696#38229165#AAGG	rare
chr2	4469796	4470732	AGG	chr2#4469796#4470732#AGG	rare
chr2	49933995	49934267	ACGGGAGAGGGAGAGGGAG	chr2#49933995#49934267#ACGGGAGAGGGAGAGGGAG	rare
chr2	57377631	57378101	AGGGG	chr2#57377631#57378101#AGGGG	rare
chr2	62664750	62665744	AG	chr2#62664750#62665744#AG	rare
chr2	64988730	64989541	AGCCGCCGCCGGG	chr2#64988730#64989541#AGCCGCCGCCGGG	not rare
chr2	68977726	68978567	AAAG	chr2#68977726#68978567#AAAG	rare
chr2	70434172	70435067	AGGAT	chr2#70434172#70435067#AGGAT	not rare
chr2	70610712	70612072	AACGATGCTGCCACCTCTGT	chr2#70610712#70612072#AACGATGCTGCCACCTCTGT	rare
chr2	73923051	73924051	AAAAG	chr2#73923051#73924051#AAAAG	rare
chr2	74203244	74204393	AAACT	chr2#74203244#74204393#AAACT	rare
chr2	75153989	75154987	AC	chr2#75153989#75154987#AC	rare
chr2	86225664	86226457	ACC	chr2#86225664#86226457#ACC	rare
chr2	98047195	98048766	AAAGG	chr2#98047195#98048766#AAAGG	rare
chr20	11128934	11130294	AAG	chr20#11128934#11130294#AAG	rare
chr20	20712345	20712923	CCG	chr20#20712345#20712923#CCG	rare
chr20	2283741	2284947	AAAAT	chr20#2283741#2284947#AAAAT	rare
chr20	2842177	2843398	ACATCTATCTATCGATAGAT	chr20#2842177#2843398#ACATCTATCTATCGATAGAT	rare
chr20	3947037	3947339	ACGGGAGAGGGAGAGGGAG	chr20#3947037#3947339#ACGGGAGAGGGAGAGGGAG	rare
chr20	42183925	42185111	AAG	chr20#42183925#42185111#AAG	rare
chr20	49107982	49109020	AC	chr20#49107982#49109020#AC	rare
chr20	55585776	55586680	ATATATATCATATATGATC	chr20#55585776#55586680#ATATATATCATATATGATC	rare
chr20	62231451	62232338	ACCTCCATCGGCAGCTAGG	chr20#62231451#62232338#ACCTCCATCGGCAGCTAGG	rare
chr20	62476246	62477732	AAAG	chr20#62476246#62477732#AAAG	not rare
chr20	63015430	63016387	AGAGGCAGGG	chr20#63015430#63016387#AGAGGCAGGG	rare
chr20	63846655	63847521	AC	chr20#63846655#63847521#AC	rare
chr20	64255212	64256076	CCG	chr20#64255212#64256076#CCG	rare
chr21	21562043	21562044	AAAT	chr21#21562043#21562044#AAAT	rare
chr21	41085669	41086725	AAAG	chr21#41085669#41086725#AAAG	not rare
chr21	45074130	45074831	CCG	chr21#45074130#45074831#CCG	rare
chr21	46640869	46641078	AACCCT	chr21#46640869#46641078#AACCCT	rare
chr22	20956649	20957031	AACCCT	chr22#20956649#20957031#AACCCT	rare
chr22	22585252	22586433	AAAG	chr22#22585252#22586433#AAAG	not rare
chr22	23558240	23558978	AG	chr22#23558240#23558978#AG	rare
chr22	25412763	25412879	AG	chr22#25412763#25412879#AG	rare
chr22	36750749	36751464	ATATATATC	chr22#36750749#36751464#ATATATATC	rare
chr22	37703718	37704803	AACAG	chr22#37703718#37704803#AACAG	not rare
chr22	38316931	38317855	CCG	chr22#38316931#38317855#CCG	rare
chr22	42007440	42008573	AAAGG	chr22#42007440#42008573#AAAGG	rare
chr3	115838652	115839499	AAGG	chr3#115838652#115839499#AAGG	rare
chr3	120872048	120873143	AAAGC	chr3#120872048#120873143#AAAGC	not rare
chr3	134063341	134064381	AAAG	chr3#134063341#134064381#AAAG	rare
chr3	140250988	140252108	AAAGG	chr3#140250988#140252108#AAAGG	rare
chr3	140882472	140883795	AAAG	chr3#140882472#140883795#AAAG	rare
chr3	141190602	141191835	ATCC	chr3#141190602#141191835#ATCC	rare
chr3	14321413	14322356	AAAAT	chr3#14321413#14322356#AAAAT	not rare
chr3	148376295	148377200	AAAG	chr3#148376295#148377200#AAAG	rare
chr3	169472037	169473144	AAAGG	chr3#169472037#169473144#AAAGG	rare
chr3	171561991	171562854	AAG	chr3#171561991#171562854#AAG	not rare
chr3	176361257	176362194	ACTAGCCCAGCCGGCTGGGG	chr3#176361257#176362194#ACTAGCCCAGCCGGCTGGGG	rare
chr3	181318476	181318581	ACAGACAT	chr3#181318476#181318581#ACAGACAT	rare
chr3	186847726	186848749	AAGG	chr3#186847726#186848749#AAGG	rare
chr3	192377716	192378310	AAAG	chr3#192377716#192378310#AAAG	rare
chr3	197510007	197511287	AC	chr3#197510007#197511287#AC	rare
chr3	2480746	2481462	AAAG	chr3#2480746#2481462#AAAG	rare
chr3	70630656	70631445	AAAG	chr3#70630656#70631445#AAAG	rare
chr3	72501784	72502674	AAAG	chr3#72501784#72502674#AAAG	rare
chr3	7927944	7928939	AAAG	chr3#7927944#7928939#AAAG	rare
chr3	81140854	81141863	AAAG	chr3#81140854#81141863#AAAG	rare
chr3	86444751	86445791	AATAGTATATATATATATAT	chr3#86444751#86445791#AATAGTATATATATATATAT	rare
chr4	10537077	10538126	AAAG	chr4#10537077#10538126#AAAG	rare
chr4	120367047	120368267	AAG	chr4#120367047#120368267#AAG	rare
chr4	139437425	139437740	ACGGGAGAGGGAGAGGGAG	chr4#139437425#139437740#ACGGGAGAGGGAGAGGGAG	rare
chr4	140360607	140360853	AAG	chr4#140360607#140360853#AAG	rare
chr4	14204078	14205417	AAAG	chr4#14204078#14205417#AAAG	rare
chr4	158072421	158073380	AAAG	chr4#158072421#158073380#AAAG	rare
chr4	159341972	159342956	AAAAT	chr4#159341972#159342956#AAAAT	not rare
chr4	16423715	16423850	AACCCT	chr4#16423715#16423850#AACCCT	rare
chr4	184308788	184310090	ATCC	chr4#184308788#184310090#ATCC	rare
chr4	186136392	186137414	AG	chr4#186136392#186137414#AG	rare
chr4	188215573	188217111	AGGG	chr4#188215573#188217111#AGGG	rare
chr4	190108741	190109643	AACCCT	chr4#190108741#190109643#AACCCT	not rare
chr4	21528342	21529235	AAAG	chr4#21528342#21529235#AAAG	rare
chr4	39908777	39909361	AAAAT	chr4#39908777#39909361#AAAAT	rare
chr4	40647067	40647378	ACACGTATAT	chr4#40647067#40647378#ACACGTATAT	rare
chr4	4068303	4069100	ACACGTATATAT	chr4#4068303#4069100#ACACGTATATAT	rare
chr4	43343079	43344030	AAGGAAGGAAGGAGGGAGGG	chr4#43343079#43344030#AAGGAAGGAAGGAGGGAGGG	rare
chr4	43822	44026	AACCCT	chr4#43822#44026#AACCCT	rare
chr4	65044594	65045882	AAG	chr4#65044594#65045882#AAG	rare
chr4	68870122	68870871	ATATATATC	chr4#68870122#68870871#ATATATATC	rare
chr4	73318239	73319101	AAAG	chr4#73318239#73319101#AAAG	rare
chr4	75174382	75175258	AT	chr4#75174382#75175258#AT	rare
chr4	7650383	7650649	AGCCC	chr4#7650383#7650649#AGCCC	rare
chr4	88136552	88137374	AAAAT	chr4#88136552#88137374#AAAAT	rare
chr4	90275911	90276689	AAAG	chr4#90275911#90276689#AAAG	rare
chr5	116725773	116726945	AAAAT	chr5#116725773#116726945#AAAAT	not rare
chr5	121961054	121962353	AC	chr5#121961054#121962353#AC	not rare
chr5	12647203	12648358	AG	chr5#12647203#12648358#AG	rare
chr5	13426979	13428458	AAAG	chr5#13426979#13428458#AAAG	not rare
chr5	140647382	140648314	AC	chr5#140647382#140648314#AC	rare
chr5	147701805	147703219	AAAG	chr5#147701805#147703219#AAAG	rare
chr5	156443814	156444629	AG	chr5#156443814#156444629#AG	rare
chr5	161663181	161664010	AAATCATTT	chr5#161663181#161664010#AAATCATTT	rare
chr5	163737446	163737904	AAG	chr5#163737446#163737904#AAG	rare
chr5	175328380	175329212	AAAGG	chr5#175328380#175329212#AAAGG	rare
chr5	175871404	175871704	AG	chr5#175871404#175871704#AG	rare
chr5	177554121	177554857	CCG	chr5#177554121#177554857#CCG	not rare
chr5	19810568	19811392	AAAG	chr5#19810568#19811392#AAAG	rare
chr5	35750587	35751369	ACGTATATATAT	chr5#35750587#35751369#ACGTATATATAT	rare
chr5	509464	509580	AGGG	chr5#509464#509580#AGGG	rare
chr5	56134933	56135668	AAAG	chr5#56134933#56135668#AAAG	rare
chr5	59761426	59762751	ACACATATGCGTATATGGGT	chr5#59761426#59762751#ACACATATGCGTATATGGGT	rare
chr5	73736712	73737975	AAAAG	chr5#73736712#73737975#AAAAG	rare
chr5	85315672	85316246	AAAAT	chr5#85315672#85316246#AAAAT	rare
chr5	90720912	90722030	AAAAT	chr5#90720912#90722030#AAAAT	rare
chr5	93000491	93001652	AAG	chr5#93000491#93001652#AAG	rare
chr6	101314909	101315556	AAAG	chr6#101314909#101315556#AAAG	rare
chr6	106588768	106589686	AGG	chr6#106588768#106589686#AGG	rare
chr6	118599610	118600837	AC	chr6#118599610#118600837#AC	rare
chr6	121213113	121213925	AAAAT	chr6#121213113#121213925#AAAAT	not rare
chr6	123778628	123778635	ACAGACCG	chr6#123778628#123778635#ACAGACCG	rare
chr6	126766461	126767063	AGGG	chr6#126766461#126767063#AGGG	rare
chr6	128603716	128604919	AGAGCGGG	chr6#128603716#128604919#AGAGCGGG	rare
chr6	139523928	139524501	AAGG	chr6#139523928#139524501#AAGG	rare
chr6	142078494	142079151	AAAG	chr6#142078494#142079151#AAAG	rare
chr6	15202913	15203620	AAAAT	chr6#15202913#15203620#AAAAT	rare
chr6	156896665	156897563	AAG	chr6#156896665#156897563#AAG	rare
chr6	158693047	158694184	AAAG	chr6#158693047#158694184#AAAG	not rare
chr6	167092805	167093403	AAGCTCGGTGCCCAGTACTG	chr6#167092805#167093403#AAGCTCGGTGCCCAGTACTG	rare
chr6	168870838	168872106	AG	chr6#168870838#168872106#AG	rare
chr6	18154712	18155494	AAAGAGGCGGGGCGCGGG	chr6#18154712#18155494#AAAGAGGCGGGGCGCGGG	rare
chr6	23715618	23715781	AGAT	chr6#23715618#23715781#AGAT	rare
chr6	26747804	26748884	AAG	chr6#26747804#26748884#AAG	rare
chr6	33493093	33494131	AAAG	chr6#33493093#33494131#AAAG	not rare
chr6	37697499	37698611	AG	chr6#37697499#37698611#AG	rare
chr6	42277479	42278224	AAG	chr6#42277479#42278224#AAG	rare
chr6	5926898	5928042	AAAG	chr6#5926898#5928042#AAAG	rare
chr6	63411764	63412975	AAAG	chr6#63411764#63412975#AAAG	rare
chr6	63431665	63432540	AAAG	chr6#63431665#63432540#AAAG	rare
chr6	70621137	70621710	AGAGAGATCTATATAT	chr6#70621137#70621710#AGAGAGATCTATATAT	rare
chr6	74697993	74699563	AAAG	chr6#74697993#74699563#AAAG	rare
chr7	100730616	100731531	AAAAG	chr7#100730616#100731531#AAAAG	rare
chr7	107732268	107733163	AT	chr7#107732268#107733163#AT	rare
chr7	114211576	114212398	AAAAT	chr7#114211576#114212398#AAAAT	rare
chr7	117027180	117027657	AAAGT	chr7#117027180#117027657#AAAGT	rare
chr7	123680549	123680666	ACGGGAGAGGGAGAGGGAG	chr7#123680549#123680666#ACGGGAGAGGGAGAGGGAG	rare
chr7	131828223	131829543	AAAG	chr7#131828223#131829543#AAAG	not rare
chr7	134231122	134232026	AGGG	chr7#134231122#134232026#AGGG	rare
chr7	151532708	151534050	AAAG	chr7#151532708#151534050#AAAG	rare
chr7	154493514	154493913	ACGGGAGAGGGAGAGGGAG	chr7#154493514#154493913#ACGGGAGAGGGAGAGGGAG	rare
chr7	22785915	22786329	ACGGGAGAGGGAGAGGGAG	chr7#22785915#22786329#ACGGGAGAGGGAGAGGGAG	rare
chr7	27139687	27140364	AG	chr7#27139687#27140364#AG	rare
chr7	36516682	36517721	AAAG	chr7#36516682#36517721#AAAG	rare
chr7	36534296	36535442	AC	chr7#36534296#36535442#AC	rare
chr7	40002927	40003321	AC	chr7#40002927#40003321#AC	rare
chr7	4570615	4571541	ACATATACATATGTATAT	chr7#4570615#4571541#ACATATACATATGTATAT	rare
chr7	55887115	55887937	CCG	chr7#55887115#55887937#CCG	not rare
chr7	66705440	66705689	AG	chr7#66705440#66705689#AG	rare
chr7	67997008	67998221	AAGG	chr7#67997008#67998221#AAGG	rare
chr7	70871964	70872891	AGGG	chr7#70871964#70872891#AGGG	rare
chr7	73872477	73873416	AAAG	chr7#73872477#73873416#AAAG	rare
chr7	74048620	74050785	ATCC	chr7#74048620#74050785#ATCC	rare
chr7	8152294	8153147	ACC	chr7#8152294#8153147#ACC	rare
chr7	85459887	85460804	ACGTATATAT	chr7#85459887#85460804#ACGTATATAT	rare
chr7	98058442	98059515	AAAG	chr7#98058442#98059515#AAAG	not rare
chr8	102942189	102942401	ATCCC	chr8#102942189#102942401#ATCCC	rare
chr8	103298402	103299121	CCG	chr8#103298402#103299121#CCG	rare
chr8	103587029	103587767	AAAG	chr8#103587029#103587767#AAAG	rare
chr8	116324930	116325441	AC	chr8#116324930#116325441#AC	rare
chr8	119980328	119980717	AAAAG	chr8#119980328#119980717#AAAAG	rare
chr8	132187081	132188315	ACC	chr8#132187081#132188315#ACC	rare
chr8	134712725	134713385	AGCGCGGCCCGGCGCCG	chr8#134712725#134713385#AGCGCGGCCCGGCGCCG	rare
chr8	135923546	135924674	AAAG	chr8#135923546#135924674#AAAG	rare
chr8	144089046	144090182	AT	chr8#144089046#144090182#AT	rare
chr8	23939891	23941107	AAAAT	chr8#23939891#23941107#AAAAT	not rare
chr8	26002825	26002926	AGGC	chr8#26002825#26002926#AGGC	rare
chr8	31177401	31177404	ACC	chr8#31177401#31177404#ACC	rare
chr8	36237973	36238920	AAAG	chr8#36237973#36238920#AAAG	rare
chr8	42765964	42766872	AAAG	chr8#42765964#42766872#AAAG	rare
chr8	6678491	6679384	AAGG	chr8#6678491#6679384#AAGG	rare
chr8	68267453	68268495	AAAG	chr8#68267453#68268495#AAAG	rare
chr8	68603215	68603454	AGAT	chr8#68603215#68603454#AGAT	rare
chr8	74117715	74118754	AAGG	chr8#74117715#74118754#AAGG	rare
chr8	86414021	86414259	AC	chr8#86414021#86414259#AC	rare
chr8	96925969	96927136	AAG	chr8#96925969#96927136#AAG	rare
chr9	101077442	101078601	AAG	chr9#101077442#101078601#AAG	rare
chr9	116288665	116289791	ATATATATGCC	chr9#116288665#116289791#ATATATATGCC	rare
chr9	116935768	116936526	ACC	chr9#116935768#116936526#ACC	rare
chr9	119444843	119445596	AAAGG	chr9#119444843#119445596#AAAGG	rare
chr9	119496672	119498025	AC	chr9#119496672#119498025#AC	rare
chr9	130175574	130176597	AAAG	chr9#130175574#130176597#AAAG	not rare
chr9	133539308	133539955	ACAGCCGGG	chr9#133539308#133539955#ACAGCCGGG	rare
chr9	19079263	19079449	ACGGGAGAGGGAGAGGGAG	chr9#19079263#19079449#ACGGGAGAGGGAGAGGGAG	rare
chr9	21183803	21184869	AAAG	chr9#21183803#21184869#AAAG	rare
chr9	38734410	38735012	AGGG	chr9#38734410#38735012#AGGG	rare
chr9	63384774	63385156	ACAGCGGCGGAGAGGCGC	chr9#63384774#63385156#ACAGCGGCGGAGAGGCGC	rare
chr9	69036889	69037676	AAG	chr9#69036889#69037676#AAG	not rare
chr9	74350274	74351373	AAAAT	chr9#74350274#74351373#AAAAT	not rare
chr9	76539098	76539821	ACACATATATACGTATATAT	chr9#76539098#76539821#ACACATATATACGTATATAT	rare
chr9	79361345	79362214	AAAG	chr9#79361345#79362214#AAAG	rare
chr9	81799996	81801445	AAAG	chr9#81799996#81801445#AAAG	rare
chr9	89545870	89546852	AAAG	chr9#89545870#89546852#AAAG	rare
chr9	93871431	93872371	AAAG	chr9#93871431#93872371#AAAG	not rare
chrX	12007	12586	AACCCT	chrX#12007#12586#AACCCT	rare
chrX	146260889	146261649	ACACATATATACGTATATAT	chrX#146260889#146261649#ACACATATATACGTATATAT	rare
chrX	148500149	148500981	CCG	chrX#148500149#148500981#CCG	rare
chrX	152018761	152020366	AAAG	chrX#152018761#152020366#AAAG	rare
chrX	1880843	1881929	AAGGAAGGAAGGAGCGAGAG	chrX#1880843#1881929#AAGGAAGGAAGGAGCGAGAG	rare
chrX	30539415	30540441	AAG	chrX#30539415#30540441#AAG	not rare
chrX	34775103	34776246	AAAGGAAGGAAGAG	chrX#34775103#34776246#AAAGGAAGGAAGAG	rare
chrX	44530701	44531850	AC	chrX#44530701#44531850#AC	rare
chrX	533514	535405	AAAG	chrX#533514#535405#AAAG	rare
chrX	67545310	67545660	AGC	chrX#67545310#67545660#AGC	rare
chrX	6802401	6803811	AAAAT	chrX#6802401#6803811#AAAAT	not rare
chrX	77830471	77831390	AAAAT	chrX#77830471#77831390#AAAAT	rare
chrX	98154324	98155238	ACATATATATG	chrX#98154324#98155238#ACATATATATG	rare
chrY	11490509	11501761	AATGG	chrY#11490509#11501761#AATGG	rare
chrY	11523936	11533913	AATGG	chrY#11523936#11533913#AATGG	rare
chr1	109653551	109654671	AAAG	chr1#109653551#109654671#AAAG	not rare
chr1	10986719	10987895	AAAG	chr1#10986719#10987895#AAAG	not rare
chr1	11464641	11465882	AAAG;AG	chr1#11464641#11465882#AAAG;AG	rare
chr1	228465914	228467040	AAG;AAGAAGGAG	chr1#228465914#228467040#AAG;AAGAAGGAG	not rare
chr1	237883108	237884474	AAGAGAGAGG;AC	chr1#237883108#237884474#AAGAGAGAGG;AC	rare
chr1	2980429	2981477	AACAGGGGGTCTGGT	chr1#2980429#2981477#AACAGGGGGTCTGGT	rare
chr1	97316287	97316651	AATAG	chr1#97316287#97316651#AATAG	rare
chr10	133182349	133183484	ACACCGCCTGTGCCC	chr10#133182349#133183484#ACACCGCCTGTGCCC	not rare
chr10	34604980	34606361	AGATATATATATATAGG	chr10#34604980#34606361#AGATATATATATATAGG	rare
chr10	62692559	62693526	AAGG	chr10#62692559#62693526#AAGG	rare
chr10	69331799	69332874	AAAG	chr10#69331799#69332874#AAAG	rare
chr10	69538885	69539860	AAGGAG	chr10#69538885#69539860#AAGGAG	rare
chr11	117485884	117486822	AAAGTGGCGGATGGG	chr11#117485884#117486822#AAAGTGGCGGATGGG	rare
chr11	135076266	135076545	AACCCT;ACCCTG	chr11#135076266#135076545#AACCCT;ACCCTG	rare
chr11	63177320	63178274	AATATATATATAT;AATGTATATATAT	chr11#63177320#63178274#AATATATATATAT;AATGTATATATAT	rare
chr12	115799172	115799665	AGG	chr12#115799172#115799665#AGG	rare
chr12	115909098	115910377	AAAAC;AAACG	chr12#115909098#115910377#AAAAC;AAACG	rare
chr12	118132600	118133703	AAATG;AATGG	chr12#118132600#118133703#AAATG;AATGG	rare
chr12	121678244	121679149	AG	chr12#121678244#121679149#AG	rare
chr12	53698415	53699363	AAAAT	chr12#53698415#53699363#AAAAT	rare
chr12	9221078	9221697	AAGG	chr12#9221078#9221697#AAGG	rare
chr12	95431186	95432507	AAG	chr12#95431186#95432507#AAG	rare
chr12	95636575	95637709	AACGT;ACGTC	chr12#95636575#95637709#AACGT;ACGTC	not rare
chr13	24460025	24460886	ACCCGTGCAGCAGAGCCC	chr13#24460025#24460886#ACCCGTGCAGCAGAGCCC	rare
chr13	85350360	85351626	AAG	chr13#85350360#85351626#AAG	rare
chr14	94787649	94788539	AAAAC;AAAAT	chr14#94787649#94788539#AAAAC;AAAAT	not rare
chr15	31422744	31423415	ACGTATATAT	chr15#31422744#31423415#ACGTATATAT	rare
chr15	85371163	85372138	AAAG;AAGG	chr15#85371163#85372138#AAAG;AAGG	rare
chr15	92630238	92631496	AATACGT;AATATGT	chr15#92630238#92631496#AATACGT;AATATGT	rare
chr16	19666526	19667416	AAAG	chr16#19666526#19667416#AAAG	rare
chr16	75968431	75969779	AAG	chr16#75968431#75969779#AAG	not rare
chr16	89885443	89886404	AAGGGCAGCCGCAGAG	chr16#89885443#89886404#AAGGGCAGCCGCAGAG	rare
chr17	11577563	11578468	AATATATATATATG;AATATATATATG	chr17#11577563#11578468#AATATATATATATG;AATATATATATG	rare
chr17	80146179	80147624	ACAGCGAGGTCGGCAGCGGC;ACCTCGCTGCGCCGCTGCCG	chr17#80146179#80147624#ACAGCGAGGTCGGCAGCGGC;ACCTCGCTGCGCCGCTGCCG	rare
chr18	22351242	22351703	AACAT	chr18#22351242#22351703#AACAT	rare
chr18	32144944	32146277	AAAG	chr18#32144944#32146277#AAAG	rare
chr18	54393900	54394773	AGGG	chr18#54393900#54394773#AGGG	rare
chr18	64544867	64545930	ACCCTATATATAT;AGGATATATATAT	chr18#64544867#64545930#ACCCTATATATAT;AGGATATATATAT	rare
chr19	21706801	21707554	AGGGAT	chr19#21706801#21707554#AGGGAT	rare
chr19	40825491	40825570	ACAGACAT;ACAT	chr19#40825491#40825570#ACAGACAT;ACAT	rare
chr2	10398418	10400111	ACC	chr2#10398418#10400111#ACC	rare
chr2	123955640	123956175	ACACACGTGTAT;ACACACGTGTATAT	chr2#123955640#123956175#ACACACGTGTAT;ACACACGTGTATAT	rare
chr2	148833541	148834141	AAGG	chr2#148833541#148834141#AAGG	rare
chr2	207000	208200	AGGG	chr2#207000#208200#AGGG	rare
chr2	218067465	218068568	AGCCCCCTGCCCTCCTCC	chr2#218067465#218068568#AGCCCCCTGCCCTCCTCC	rare
chr2	221566236	221567513	AAGGAG	chr2#221566236#221567513#AAGGAG	rare
chr2	238144024	238144575	AGGC	chr2#238144024#238144575#AGGC	rare
chr2	48563736	48565119	AAGGAG	chr2#48563736#48565119#AAGGAG	rare
chr2	54197631	54198203	ACCAT	chr2#54197631#54198203#ACCAT	rare
chr2	70435323	70435785	AATAG	chr2#70435323#70435785#AATAG	rare
chr20	4083157	4083938	AGAGGAGGGGGGCGGGGG	chr20#4083157#4083938#AGAGGAGGGGGGCGGGGG	rare
chr20	61565111	61565674	AAGAGCACCGCCACCACC	chr20#61565111#61565674#AAGAGCACCGCCACCACC	rare
chr21	20490155	20490946	AAGAT	chr21#20490155#20490946#AAGAT	rare
chr22	19062144	19063172	AG	chr22#19062144#19063172#AG	rare
chr22	24899813	24900849	AAAG;AAAGGAAG	chr22#24899813#24900849#AAAG;AAAGGAAG	not rare
chr22	26720728	26721326	ACACACTCACG	chr22#26720728#26721326#ACACACTCACG	rare
chr3	111830709	111831522	AAAG;AAGG	chr3#111830709#111831522#AAAG;AAGG	rare
chr3	116683910	116685166	AAAAC;AAAAT	chr3#116683910#116685166#AAAAC;AAAAT	rare
chr3	150822175	150822509	ACCTCT	chr3#150822175#150822509#ACCTCT	rare
chr3	151368143	151369099	AAATG	chr3#151368143#151369099#AAATG	not rare
chr3	185454805	185455514	AGATATATATG	chr3#185454805#185455514#AGATATATATG	rare
chr3	47549496	47550585	AAGGAG	chr3#47549496#47550585#AAGGAG	rare
chr3	72430651	72431545	AAAGAGAG	chr3#72430651#72431545#AAAGAGAG	rare
chr4	127547708	127548932	AAAG	chr4#127547708#127548932#AAAG	not rare
chr4	128650045	128651088	AAAAT	chr4#128650045#128651088#AAAAT	not rare
chr4	159748410	159749678	AAAAAGGGAAGAGGAAAGG	chr4#159748410#159749678#AAAAAGGGAAGAGGAAAGG	rare
chr4	164825922	164826811	AAAG	chr4#164825922#164826811#AAAG	rare
chr4	184825603	184826187	AGGGCGGGGCCGCGGG	chr4#184825603#184826187#AGGGCGGGGCCGCGGG	rare
chr4	24387156	24388346	AAAG	chr4#24387156#24388346#AAAG	rare
chr4	25451095	25451896	AAGG;AGGG	chr4#25451095#25451896#AAGG;AGGG	rare
chr4	5462155	5462165	ACAGACAT;ACAGACGT	chr4#5462155#5462165#ACAGACAT;ACAGACGT	rare
chr4	74412672	74413933	AAGGC	chr4#74412672#74413933#AAGGC	not rare
chr4	81466195	81467362	AAAG	chr4#81466195#81467362#AAAG	not rare
chr4	96647902	96648907	AAAG	chr4#96647902#96648907#AAAG	rare
chr5	118112979	118113839	AGGAT	chr5#118112979#118113839#AGGAT	rare
chr5	170753748	170755412	ATCC	chr5#170753748#170755412#ATCC	rare
chr5	172152729	172153461	AAAG	chr5#172152729#172153461#AAAG	rare
chr5	173854217	173855447	AAAG	chr5#173854217#173855447#AAAG	rare
chr5	2210633	2211666	AACTATATCCACACAGG	chr5#2210633#2211666#AACTATATCCACACAGG	rare
chr5	81992932	81993695	AAAGG	chr5#81992932#81993695#AAAGG	rare
chr6	13328020	13328949	AGCGGC;CCG	chr6#13328020#13328949#AGCGGC;CCG	not rare
chr6	168078116	168078473	ACAGCCCTGCTCACCCCC	chr6#168078116#168078473#ACAGCCCTGCTCACCCCC	rare
chr6	169065023	169066167	AAAG;AAAGAGAG	chr6#169065023#169066167#AAAG;AAAGAGAG	rare
chr6	170039035	170040345	ACACGGTGGGACAGCAGGG	chr6#170039035#170040345#ACACGGTGGGACAGCAGGG	rare
chr6	468690	470023	ACGGAGAGGAGGGAG	chr6#468690#470023#ACGGAGAGGAGGGAG	rare
chr6	54831171	54832309	AAAG	chr6#54831171#54832309#AAAG	rare
chr7	139864940	139866242	AGG	chr7#139864940#139866242#AGG	rare
chr7	355445	356509	ACC	chr7#355445#356509#ACC	rare
chr7	40376581	40377694	AAAG;AAAGG	chr7#40376581#40377694#AAAG;AAAGG	rare
chr7	42733634	42734652	AAGGAG	chr7#42733634#42734652#AAGGAG	not rare
chr7	75594625	75595638	AAAG	chr7#75594625#75595638#AAAG	not rare
chr8	86306133	86307236	AAAG	chr8#86306133#86307236#AAAG	not rare
chr9	133168245	133169692	AATGCTAGACCGTGCGCC;ACCGTGCGCCAGTGCTAG	chr9#133168245#133169692#AATGCTAGACCGTGCGCC;ACCGTGCGCCAGTGCTAG	rare
chr9	14718913	14720042	AAGG	chr9#14718913#14720042#AAGG	rare
chr9	27573110	27573984	CCCCGG	chr9#27573110#27573984#CCCCGG	rare
chr9	7214246	7214397	AATGAATGTACATTATGTAC	chr9#7214246#7214397#AATGAATGTACATTATGTAC	rare
chrX	32451984	32452903	AAAGG	chrX#32451984#32452903#AAAGG	rare
chrX	51621014	51622008	AAGGAG	chrX#51621014#51622008#AAGGAG	not rare
chrX	83171942	83172943	ACATATATATAT	chrX#83171942#83172943#ACATATATATAT	rare
chrX	849763	850715	AAAG	chrX#849763#850715#AAAG	rare
chr1	48384355	48384554	ACCTCT	chr1#48384355#48384554#ACCTCT	rare
chr1	7862161	7863804	AACAC;AATAC	chr1#7862161#7863804#AACAC;AATAC	rare
chr10	16645421	16646330	ACACATATATGTATAT;ACATATACGTATATAT	chr10#16645421#16646330#ACACATATATGTATAT;ACATATACGTATATAT	rare
chr10	70767002	70768012	AAAGAGAG	chr10#70767002#70768012#AAAGAGAG	rare
chr11	110619230	110620501	ACATATACTCTATCACT	chr11#110619230#110620501#ACATATACTCTATCACT	rare
chr12	102441440	102442291	AAGAGG	chr12#102441440#102442291#AAGAGG	rare
chr13	100451843	100452509	AGAGAGAGGGAGAGG	chr13#100451843#100452509#AGAGAGAGGGAGAGG	rare
chr14	76299382	76299933	AAGGAG	chr14#76299382#76299933#AAGGAG	rare
chr15	101980240	101981135	AACCCT	chr15#101980240#101981135#AACCCT	rare
chr16	83444746	83445711	AAAACCTTTTATAATTTAT;AAAAGCTTTTATAAATTAT	chr16#83444746#83445711#AAAACCTTTTATAATTTAT;AAAAGCTTTTATAAATTAT	rare
chr17	42338397	42339018	AAGGAGTATTCCCTCAGGTC	chr17#42338397#42339018#AAGGAGTATTCCCTCAGGTC	not rare
chr17	46999539	47000502	AAAAT;AATGC	chr17#46999539#47000502#AAAAT;AATGC	not rare
chr17	52793248	52794470	AAAAG	chr17#52793248#52794470#AAAAG	rare
chr17	8107478	8108517	AAGC;AG	chr17#8107478#8108517#AAGC;AG	rare
chr18	70210593	70211770	AAAAT;AAACT;AATAG	chr18#70210593#70211770#AAAAT;AAACT;AATAG	rare
chr19	15675736	15678037	AATGAGTGAGTGGGGAGAGG	chr19#15675736#15678037#AATGAGTGAGTGGGGAGAGG	rare
chr19	2417771	2418268	AAGGGAAGGGAGGGAGGG	chr19#2417771#2418268#AAGGGAAGGGAGGGAGGG	rare
chr19	33218082	33219135	AAAG;AAAGAGAG;AG	chr19#33218082#33219135#AAAG;AAAGAGAG;AG	rare
chr19	50707252	50708341	AAAAG;AAAGG;AAGAG	chr19#50707252#50708341#AAAAG;AAAGG;AAGAG	rare
chr2	109198803	109200143	ACTCC	chr2#109198803#109200143#ACTCC	not rare
chr2	231604177	231605103	AGCAGGCCCGGCCC;AGCAGGCCCTGCCC;AGCCCGGCCCGGCCCC	chr2#231604177#231605103#AGCAGGCCCGGCCC;AGCAGGCCCTGCCC;AGCCCGGCCCGGCCCC	rare
chr2	238097745	238099192	AACGCCCACATGGG;ACATAGGACCGCCC	chr2#238097745#238099192#AACGCCCACATGGG;ACATAGGACCGCCC	rare
chr2	51935521	51936300	AT	chr2#51935521#51936300#AT	rare
chr2	96658996	96659723	AAAGAGAG	chr2#96658996#96659723#AAAGAGAG	not rare
chr20	35083947	35085060	AAACATATATACATAT	chr20#35083947#35085060#AAACATATATACATAT	rare
chr20	63220999	63221663	ACTGCGGGG	chr20#63220999#63221663#ACTGCGGGG	rare
chr20	64286293	64287549	AACCCT	chr20#64286293#64287549#AACCCT	rare
chr22	28844095	28844724	AAGAGG;AAGGAG	chr22#28844095#28844724#AAGAGG;AAGGAG	rare
chr3	184752363	184753681	AAGAAGGTGGTGGGAG;AAGGAGGTGGTGGGAG	chr3#184752363#184753681#AAGAAGGTGGTGGGAG;AAGGAGGTGGTGGGAG	rare
chr4	139314378	139315488	AAACT;AACCT;AACTG	chr4#139314378#139315488#AAACT;AACCT;AACTG	not rare
chr4	190110274	190111528	AACCCT	chr4#190110274#190111528#AACCCT	rare
chr4	28663242	28663951	AAGGAG	chr4#28663242#28663951#AAGGAG	rare
chr4	76608081	76609188	ACAGC;ACGCT	chr4#76608081#76609188#ACAGC;ACGCT	not rare
chr5	127246886	127247770	AAGGAG	chr5#127246886#127247770#AAGGAG	rare
chr5	180658062	180659197	ACAGCGGG	chr5#180658062#180659197#ACAGCGGG	rare
chr5	4285192	4286585	AAGCTATATATATATAGTG	chr5#4285192#4286585#AAGCTATATATATATAGTG	rare
chr6	153913914	153915093	AAAG	chr6#153913914#153915093#AAAG	rare
chr7	132132164	132132553	AAAAG;AGAGC	chr7#132132164#132132553#AAAAG;AGAGC	rare
chr7	151316409	151316800	AAATG	chr7#151316409#151316800#AAATG	rare
chr8	11070883	11072115	ACTCGGGGCTCATAG;ACTCGGGGCTCATGG	chr8#11070883#11072115#ACTCGGGGCTCATAG;ACTCGGGGCTCATGG	rare
chr8	141554502	141555531	AACACCATGGACACACCTCC	chr8#141554502#141555531#AACACCATGGACACACCTCC	rare
chr8	142562828	142564662	AAGCCCACGACACGCAGGAG	chr8#142562828#142564662#AAGCCCACGACACGCAGGAG	rare
chr8	1463834	1464857	AAGGGTGCTGTCCTGG	chr8#1463834#1464857#AAGGGTGCTGTCCTGG	rare
chr9	110701316	110702071	AAATG;AATAG	chr9#110701316#110702071#AAATG;AATAG	rare
chr9	36506734	36507297	AAGAGG	chr9#36506734#36507297#AAGAGG	rare
chr9	87574731	87575635	AAAAG;AAATG	chr9#87574731#87575635#AAAAG;AAATG	rare
chr4	62687509	62688205	ATATATATATATCC;ATATATATATCC	chr4#62687509#62688205#ATATATATATATCC;ATATATATATCC	rare
chr1	248944949	248946283	AACCCT	chr1#248944949#248946283#AACCCT	rare
chr10	38112583	38113008	ACAGG	chr10#38112583#38113008#ACAGG	rare
chr10	48654719	48655337	AGGCG	chr10#48654719#48655337#AGGCG	rare
chr10	56536505	56537665	AAG;AAGGAG	chr10#56536505#56537665#AAG;AAGGAG	rare
chr11	101557650	101558914	ACATATATACATGTAT	chr11#101557650#101558914#ACATATATACATGTAT	rare
chr11	131788896	131790041	AAGAAGGAG;AAGGAG;AAGGAGGAG	chr11#131788896#131790041#AAGAAGGAG;AAGGAG;AAGGAGGAG	rare
chr12	133256309	133256688	ACCCTG;AGCCCT	chr12#133256309#133256688#ACCCTG;AGCCCT	rare
chr13	50262880	50263005	AAAGAAGG	chr13#50262880#50263005#AAAGAAGG	rare
chr14	100796310	100796383	AAGG	chr14#100796310#100796383#AAGG	rare
chr14	104300157	104301406	ACC;ACCACCGCC	chr14#104300157#104301406#ACC;ACCACCGCC	rare
chr16	64661723	64663318	AAGG	chr16#64661723#64663318#AAGG	rare
chr18	10000	11640	AACCCT;ACCCTC	chr18#10000#11640#AACCCT;ACCCTC	rare
chr19	18902280	18903289	AAAG	chr19#18902280#18903289#AAAG	rare
chr19	8184531	8185844	AAAAG;AAAGG	chr19#8184531#8185844#AAAAG;AAAGG	not rare
chr2	10196	11170	AACCCT	chr2#10196#11170#AACCCT	not rare
chr2	162752698	162753230	AACAG;AAGAG	chr2#162752698#162753230#AACAG;AAGAG	rare
chr20	50609397	50610446	ACCCCTGCCTCACCTGCC	chr20#50609397#50610446#ACCCCTGCCTCACCTGCC	rare
chr21	35347907	35349153	AATAG;AATGG;AGGAT;AGGATAGGATAT	chr21#35347907#35349153#AATAG;AATGG;AGGAT;AGGATAGGATAT	rare
chr22	35388812	35389624	AAGC;AAGG;AAGGAGAG	chr22#35388812#35389624#AAGC;AAGG;AAGGAGAG	rare
chr3	123151382	123152260	AGGC	chr3#123151382#123152260#AGGC	rare
chr3	128586612	128587663	AAGGC	chr3#128586612#128587663#AAGGC	not rare
chr3	13449683	13450303	AAAAT;ACAGG	chr3#13449683#13450303#AAAAT;ACAGG	rare
chr4	32885674	32886816	AAATATATAATTATATAT	chr4#32885674#32886816#AAATATATAATTATATAT	rare
chr5	3275708	3277047	AAGGAGGGAGAGGATG	chr5#3275708#3277047#AAGGAGGGAGAGGATG	rare
chr6	103204760	103205546	AAGAAGGAG;AAGGAG	chr6#103204760#103205546#AAGAAGGAG;AAGGAG	rare
chr6	25458975	25459347	AAAGCAAG	chr6#25458975#25459347#AAAGCAAG	rare
chr6	66017328	66018386	AT	chr6#66017328#66018386#AT	rare
chr7	121047220	121047972	AAGAGG;AAGGAG	chr7#121047220#121047972#AAGAGG;AAGGAG	rare
chr8	2622892	2623701	AGAGCGCGGAGGCGCCAGG	chr8#2622892#2623701#AGAGCGCGGAGGCGCCAGG	rare
chr9	112525338	112526510	AAG;AAGAGG;AAGGAG	chr9#112525338#112526510#AAG;AAGAGG;AAGGAG	rare
chr10	118247599	118248714	AAAGAAGG;AG	chr10#118247599#118248714#AAAGAAGG;AG	rare
chr10	46270861	46272442	AACGCT;AACTCT;AGAGCT;AGAGCT	chr10#46270861#46272442#AACGCT;AACTCT;AGAGCT;AGAGCT	rare
chr12	103839955	103840595	ACGAG;AGATGG	chr12#103839955#103840595#ACGAG;AGATGG	rare
chr14	77220288	77221430	ACGCCCCGCCTCCCACTC	chr14#77220288#77221430#ACGCCCCGCCTCCCACTC	rare
chr17	39182741	39183421	AAGAAGGAG	chr17#39182741#39183421#AAGAAGGAG	rare
chr2	242183484	242183529	AACCCTAACCCTGACCCCT	chr2#242183484#242183529#AACCCTAACCCTGACCCCT	rare
chr22	28536854	28537677	AAAAT;AATAC	chr22#28536854#28537677#AAAAT;AATAC	rare
chr3	136298966	136300148	ACACATGCATATACATACAT	chr3#136298966#136300148#ACACATGCATATACATACAT	rare
chr4	115022346	115022407	AACACATATATGG	chr4#115022346#115022407#AACACATATATGG	rare
chr4	182100631	182101809	AAAGAAGGGAGGGAGGAAGG	chr4#182100631#182101809#AAAGAAGGGAGGGAGGAAGG	rare
chr4	40294125	40295880	AGATGG	chr4#40294125#40295880#AGATGG	rare
chr5	11429	12419	AACCCT	chr5#11429#12419#AACCCT	rare
chr7	158270299	158271057	ACCACCCCCTCTACCTGG;ACCGCCCCCTCCACCTGG	chr7#158270299#158271057#ACCACCCCCTCTACCTGG;ACCGCCCCCTCCACCTGG	rare
chr7	158351295	158352525	AGCGGGCAGGAGGGG	chr7#158351295#158352525#AGCGGGCAGGAGGGG	rare
chr7	159335485	159335846	AACCCT;ACCCTC;AGCCCT	chr7#159335485#159335846#AACCCT;ACCCTC;AGCCCT	rare
chr7	87626144	87627009	ACACATATATGTG;ACGCATATATATG	chr7#87626144#87627009#ACACATATATGTG;ACGCATATATATG	rare
chr8	27500650	27501810	AAG;AAGAGG;AAGGAG	chr8#27500650#27501810#AAG;AAGAGG;AAGGAG	rare
chr17	3984400	3986038	AAGGGAGGGATGAGCGC	chr17#3984400#3986038#AAGGGAGGGATGAGCGC	rare
chr1	34801750	34802802	AACCG;AAGCC;ACCAG	chr1#34801750#34802802#AACCG;AAGCC;ACCAG	rare
chr7	13202460	13203523	AAAGAAGG;AAAGAGAG;AAAGCAAG;AAGG	chr7#13202460#13203523#AAAGAAGG;AAAGAGAG;AAAGCAAG;AAGG	rare
chrX	10000	10433	ACCCTG	chrX#10000#10433#ACCCTG	rare
chr10	116731702	116732771	AAAGAAGG;AAAGCAAG;AAGG	chr10#116731702#116732771#AAAGAAGG;AAAGCAAG;AAGG	rare
chr11	84100203	84100362	AGAGATATATATATATCTCT	chr11#84100203#84100362#AGAGATATATATATATCTCT	rare
chr12	119919945	119920452	AGAGAGGC;AGGGGC	chr12#119919945#119920452#AGAGAGGC;AGGGGC	rare
chr13	113470388	113472035	AACTCCACAGAGGACCC	chr13#113470388#113472035#AACTCCACAGAGGACCC	rare
chr13	19885300	19886525	ACACACATATATGTATAT;ACACACATATATGTGTAT;ACACATATATGTGTATAT	chr13#19885300#19886525#ACACACATATATGTATAT;ACACACATATATGTGTAT;ACACATATATGTGTATAT	rare
chr17	48857513	48858516	AACAG;ACTAG;ACTCT	chr17#48857513#48858516#AACAG;ACTAG;ACTCT	rare
chr18	79770430	79772031	ACACCGTCCTCCCCTCC;ACGCCGGCCTCCCCTCC	chr18#79770430#79772031#ACACCGTCCTCCCCTCC;ACGCCGGCCTCCCCTCC	rare
chr2	67906344	67907217	AAGGG	chr2#67906344#67907217#AAGGG	rare
chr3	175697481	175698771	ACACATACATATAT;ACACATATATATGT	chr3#175697481#175698771#ACACATACATATAT;ACACATATATATGT	rare
chr5	62597668	62599014	AAAG;AG	chr5#62597668#62599014#AAAG;AG	rare
chr8	1841373	1842388	AACCGGGGCCGCGGCGGG	chr8#1841373#1842388#AACCGGGGCCGCGGCGGG	rare
chr15	100709894	100711078	ACCACCACCTCCACCTCC;ACCATGACCTCCACCTCC	chr15#100709894#100711078#ACCACCACCTCCACCTCC;ACCATGACCTCCACCTCC	rare
chr2	235572501	235573485	AAAGAAG;AAAGGAG;AAGAAGAAGG;AAGAAGG	chr2#235572501#235573485#AAAGAAG;AAAGGAG;AAGAAGAAGG;AAGAAGG	rare
chr6	6046518	6047050	AATATATATATATATGG	chr6#6046518#6047050#AATATATATATATATGG	rare
chr13	102161032	102162155	AAGAAGCAG;AAGAGG;AAGGAG;AGC	chr13#102161032#102162155#AAGAAGCAG;AAGAGG;AAGGAG;AGC	rare
chr13	21265337	21266132	AAAAG;AAAGAAAGG;AAAGAAGG;AAAGGAAG;AG	chr13#21265337#21266132#AAAAG;AAAGAAAGG;AAAGAAGG;AAAGGAAG;AG	rare
chr17	6193350	6195072	ACCACCACCCCCATC	chr17#6193350#6195072#ACCACCACCCCCATC	rare
chr4	140361882	140362608	AAAGAAG;AAGAAGGAG;AAGGAGGAG	chr4#140361882#140362608#AAAGAAG;AAGAAGGAG;AAGGAGGAG	rare
chr9	134549311	134550645	ACCCAGCCTCCCCC	chr9#134549311#134550645#ACCCAGCCTCCCCC	rare
chrX	115705438	115706431	AAAGG	chrX#115705438#115706431#AAAGG	rare
chrX	2772908	2774559	AAGG;AAGGAAGGAAGGAGCG;AAGGAAGGAGAGAGGG	chrX#2772908#2774559#AAGG;AAGGAAGGAAGGAGCG;AAGGAAGGAGAGAGGG	rare
chr12	132289873	132292239	ACAGCACCCACGTCC	chr12#132289873#132292239#ACAGCACCCACGTCC	rare
chr12	3745373	3745972	AAATC;AATAC;ACATG	chr12#3745373#3745972#AAATC;AATAC;ACATG	rare
chr3	195775085	195776936	AAGGTATGGGTGCGG	chr3#195775085#195776936#AAGGTATGGGTGCGG	rare
chr6	31427997	31430400	AATATACATATAG;AATATATATATAG;AATATATATATGG;AGGATATATATAT	chr6#31427997#31430400#AATATACATATAG;AATATATATATAG;AATATATATATGG;AGGATATATATAT	rare
chr9	131419820	131420876	AAAGAGAG;AAAGGAAG;AAGG;AAGGGAGG	chr9#131419820#131420876#AAAGAGAG;AAAGGAAG;AAGG;AAGGGAGG	rare
chr1	1605008	1606821	ACACCTGACCAGCCCAGCCC	chr1#1605008#1606821#ACACCTGACCAGCCCAGCCC	rare
chr15	34436928	34438220	ACCGAGGACGGCGGCGCGG;ACGGCGGCGCGGCGGGG;ACGGCGGCGGCGCGGCGAGG	chr15#34436928#34438220#ACCGAGGACGGCGGCGCGG;ACGGCGGCGCGGCGGGG;ACGGCGGCGGCGCGGCGAGG	rare
chr4	10134045	10135394	AACTGGGATTCTACATC;AATCCCAATTGATGATGTAG;AATCCCAATTGATGGGG	chr4#10134045#10135394#AACTGGGATTCTACATC;AATCCCAATTGATGATGTAG;AATCCCAATTGATGGGG	rare
chr4	140999279	141000485	AAAGAAG;AAGAGG;AAGAGGAGG;AAGGAG;AAGGAGGGG	chr4#140999279#141000485#AAAGAAG;AAGAGG;AAGAGGAGG;AAGGAG;AAGGAGGGG	rare
chr11	126064754	126065393	AAGAGGTGATGATAGTATT;AAGAGGTGGCAGTATT	chr11#126064754#126065393#AAGAGGTGATGATAGTATT;AAGAGGTGGCAGTATT	rare
chr12	133264096	133265201	AACCCT	chr12#133264096#133265201#AACCCT	rare
chr16	15999487	16000202	AAAAAGGAAAGG;AACGG;AAGAC;ACAGG	chr16#15999487#16000202#AAAAAGGAAAGG;AACGG;AAGAC;ACAGG	rare
chr16	66489893	66490755	AAAAC;AAAAG;AAAATAAACT;AAACT;AAAGT;AAATC;AAATG	chr16#66489893#66490755#AAAAC;AAAAG;AAAATAAACT;AAACT;AAAGT;AAATC;AAATG	rare
chr7	6420831	6421943	AGCGCGGGAGGCGCGGGC	chr7#6420831#6421943#AGCGCGGGAGGCGCGGGC	rare
chr6	159979874	159980580	AAAGAAAGG;AAAGGAAG;AG	chr6#159979874#159980580#AAAGAAAGG;AAAGGAAG;AG	rare
chr11	1286797	1288113	AGCCCCCCCGCCGC;AGGGCGCGGCGGGG	chr11#1286797#1288113#AGCCCCCCCGCCGC;AGGGCGCGGCGGGG	rare
chr14	23280149	23281164	AAAATAAAGT;AAAGT;AAATG;AACAT;AAGAT	chr14#23280149#23281164#AAAATAAAGT;AAAGT;AAATG;AACAT;AAGAT	rare
chr2	2235192	2237493	AACCCAACCCAGCACATCCC	chr2#2235192#2237493#AACCCAACCCAGCACATCCC	rare
chr1	54510184	54510995	AAAGCAAAGGC;AACCC;AACCG;AAGAGCAGAGC;ACACC;ACCGG;AGGCC	chr1#54510184#54510995#AAAGCAAAGGC;AACCC;AACCG;AAGAGCAGAGC;ACACC;ACCGG;AGGCC	rare
chr5	79179938	79181140	AAGGG;AAGGT;AGGGC	chr5#79179938#79181140#AAGGG;AAGGT;AGGGC	rare
chr5	168754686	168755516	AAAAGAAGG;AAAGAGGG;AAAGGGAG;AAGG	chr5#168754686#168755516#AAAAGAAGG;AAAGAGGG;AAAGGGAG;AAGG	rare
chr15	87034028	87035205	ACACACATGCAT;ACACACATGTATACAT;ACACATACATGT;ACATACATGCAT;ACATACATGCGT;ACATGCGTGCAT	chr15#87034028#87035205#ACACACATGCAT;ACACACATGTATACAT;ACACATACATGT;ACATACATGCAT;ACATACATGCGT;ACATGCGTGCAT	rare
chr19	5795439	5796795	AAAGAAGAGGAAG;AAAGGAAGAAG;AAGAAGAAGAAGG;AAGAAGAAGG;AAGAAGAGG;AAGAAGGAG;AAGAGG;AAGGAGGAG;AAGGAGGAGAG;AAGGAGGAGGAG	chr19#5795439#5796795#AAAGAAGAGGAAG;AAAGGAAGAAG;AAGAAGAAGAAGG;AAGAAGAAGG;AAGAAGAGG;AAGAAGGAG;AAGAGG;AAGGAGGAG;AAGGAGGAGAG;AAGGAGGAGGAG	rare
chr4	39347846	39349090	AAAAAG;AAAAAGG;AAAAAGGAAAGG;AAAAAGGAAAGGAAAGG;AAAAGAAAGG;AAACG;AAAGC;AAAGGG;AACAG;AACGG;AAGAG;AAGGC;AAGGG;ACAGG;AGGGC	chr4#39347846#39349090#AAAAAG;AAAAAGG;AAAAAGGAAAGG;AAAAAGGAAAGGAAAGG;AAAAGAAAGG;AAACG;AAAGC;AAAGGG;AACAG;AACGG;AAGAG;AAGGC;AAGGG;ACAGG;AGGGC	rare
chr8	96250007	96251005	AAGAAGAAGGAG;AAGAAGAGGAAGAGG;AAGAAGAGGAGG;AAGAAGG;AAGGAGGAG;AGAGGGAGG	chr8#96250007#96251005#AAGAAGAAGGAG;AAGAAGAGGAAGAGG;AAGAAGAGGAGG;AAGAAGG;AAGGAGGAG;AGAGGGAGG	rare
chr19	15930873	15934512	AAGAATGAGTGAGTGAGGAG;AAGAATGAGTGAGTGAGGAG;AAGAGGAATGAGTGAGTGAG;AATGAGTGAGCGGGCAGAGG;AATGAGTGAGCGGGCAGAGG;AATGAGTGAGTGAGCAGAGG;AATGAGTGAGTGGGGAGAGG;ACTCACTCCTCTCCCCGCTC;ACTCACTCCTCTCCCCGCTC	chr19#15930873#15934512#AAGAATGAGTGAGTGAGGAG;AAGAATGAGTGAGTGAGGAG;AAGAGGAATGAGTGAGTGAG;AATGAGTGAGCGGGCAGAGG;AATGAGTGAGCGGGCAGAGG;AATGAGTGAGTGAGCAGAGG;AATGAGTGAGTGGGGAGAGG;ACTCACTCCTCTCCCCGCTC;ACTCACTCCTCTCCCCGCTC	rare

## Sheet: Suppl. Table 4
Supplementary Table 4| Results of testing each PC versus SCZ status
PCs	pvalues	BH-corrected pvalue	Proportion of variance
PC2	3.17247e-115	2.853e-114	7.1
PC3	0.000599214	0.0026955	3.4
PC4	0.147901	0.234	1.5
PC5	0.182215	0.234	1.3
PC6	0.15656	0.234	1.1
PC7	0.0763447	0.171675	0.9
PC8	0.00239911	0.0072	0.7
PC9	0.545585	0.61425	0.7
PC10	0.792323	0.792	0.6

## Sheet: Suppl. Table 5
Supplementary Table 5 | Burden in stratified CpG and non-CpG TREs
Type	OR	Upper	Lower	One-side p-value	Affected.count	Unaffected.count	Affected.TRE	Unaffected.TRE
non-CpG-containing rare TREs-genic	1.49	2.224	1.003	0.025	264	207	310	119
CpG-containing TREs-genic	1.908	3.362	1.084	0.012	142	50	148	54
All genic rare TREs	1.549	2.117	1.138	0.003	373	154	458	173

## Sheet: Suppl. Table 6
Supplementary Table 6 | Burden in conserved base pairs
Name	control.mean	case.mean	OR	lower	upper	pvalue
conserved base pairs	6.71842	10.0936	1.00534	1.00042	1.01029	0.021
coding conserved base pairs	2.6167	2.84402	1.00429	0.996	1.01133	0.174
non-coding conserved base pairs	4.10171	7.24957	1.00632	0.999166	1.01352	0.037

## Sheet: Suppl. Table 7
Supplementary Table 7 | Burden in different parts of genes
Name	OR	upper	lower	pvalue	BH-corrected pvalue	affected.count	unaffected.count	affected.TRE	unaffected.TRE	affected.denominator	unaffected.denominator
intron	1.4364	2.097	0.986074	0.03	0.1045	283	113	323	123	1154	934
promoter±2kb	1.6874	3.97435	0.703643	0.118258	0.2242	51	29	51	30	1154	934
Splice site	2.17387	4.70214	1.00622	0.0242999	0.1045	67	34	67	35	1154	934
Coding sequence	2.04245	5.31892	0.788454	0.0715777	0.165412	43	22	43	22	1154	934
5'utr	1.62774	4.2141	0.61599	0.160997	0.235308	39	25	39	26	1154	934
3'utr	8.88246	377.43	0.322895	0.153748	0.23408	5	3	5	3	1154	934

## Sheet: Suppl. Table 8
Supplementary Table 8 | Burden in brain epigenomic annotations
Name	resolution	OR	upper	lower	pvalue	BH-corrected pvalue	affected.count	unaffected.count	affected.TRE	unaffected.TRE	affected.denominator	unaffected.denominator	Total # genes/regions	Annotation source
ATAC-seq_AdultBrain	0.3-0.6	1.06387	2.15289	0.537597	0.430562	0.454944	95	39	103	41	1154	934	117929	30087329
H3K27ac_AdultBrain	0.16~458	1.35216	2.5402	0.727829	0.171396	0.240667	106	53	112	55	1154	934	57493	30038276
H3K4me3_AdultBrain	0.15~43	1.6118	3.96632	0.670588	0.147122	0.23408	49	23	51	23	1154	934	23190	30038276
sub-TAD boundaries - level1	40	4.97672	23.2001	1.12709	0.0189731	0.1045	30	7	30	7	1154	934	2319	We applied OnTAD algorithm to HiC data from PMID: 30545854 and Giusti-Rodríguez P, Lu L, Yang Y, Crowley CA, Liu X, Juric I, Martin JS, Abnousi A, Allred SC, Ancalade N, Bray NJ. Using three-dimensional regulatory chromatin interactions from adult and fetal cortex to interpret genetic results for psychiatric disorders and cognitive traits. BioRxiv. 2019 Jan 1:406330.
sub-TAD boundaries - level2	40	4.47641	20.0952	1.07214	0.0219995	0.1045	36	8	36	8	1154	934	3486	We applied OnTAD algorithm to HiC data from PMID: 30545854 and Giusti-Rodríguez P, Lu L, Yang Y, Crowley CA, Liu X, Juric I, Martin JS, Abnousi A, Allred SC, Ancalade N, Bray NJ. Using three-dimensional regulatory chromatin interactions from adult and fetal cortex to interpret genetic results for psychiatric disorders and cognitive traits. BioRxiv. 2019 Jan 1:406330.
FIREs_Neurons	40	0.811277	2.83447	0.24578	0.370094	0.432114	36	21	36	21	1154	934	3966	34172755
super-FIREs_Neurons	120-880	1.04066	4.75188	0.21302	0.480288	0.48	17	12	17	12	1154	934	262	34172755
Anchors based on promoter-anchored chromatin loops in NeuN+	10	1.50555	2.28534	0.997493	0.0264411	0.1045	269	124	310	133	1154	934	83826	34172755
Enhancer-promoter interactions_GABA-Neurons	10	1.63884	5.31526	0.503825	0.204981	0.278214	29	14	29	14	1154	934	8673	34172755
Enhancer-promoter interactions_Glu-Neurons	10	1.9473	4.79479	0.795458	0.0736225	0.165412	63	27	64	27	1154	934	12960	34172755
CTCF_Neural cells_ENCODE	0.126-1.588	2.60905	11.3872	0.601807	0.10153	0.204	24	9	24	9	1154	934	49599	22955616

## Sheet: Suppl. Table 9
Supplementary Table 9| Burden in gene-sets previously implicated in schizophrenia (SCZ) and neurodevelopmental disorders
Note	Name	OR	upper	lower	pvalue	BH-corrected pvalue	affected.count	unaffected.count	affected.TRE	unaffected.TRE	affected.denominator	unaffected.denominator	Total # genes/regions
SCZ risk genes (GWAS, exome, CNV, gene expression)	CMC_differentially_expressed_genes	6.63264	28.6943	1.68889	0.00454101	0.0633333	31	8	31	8	1154	934	613
	Targets of FMRP_Darnell et al	0.785327	2.46828	0.273602	0.3343	0.423067	46	15	48	15	1154	934	793
	CHD8-targeted promoters_Cotney et al	1.15389	3.55988	0.397732	0.396802	0.432114	45	15	46	15	1154	934	2704
	SCZgenes_rarevar_SCHEMA_p001	1.27831	89.9215	0.0181199	0.459369	0.471405	1	1	1	1	1154	934	58
	LOF_intolerant_genes	0.858145	2.76279	0.276419	0.397564	0.432114	32	18	33	18	1154	934	1326
	Genes_in_SCZ.CNVs	6.13139	203.799	0.453995	0.123955	0.224381	16	1	16	1	1154	934	838
	SCZgenes_commonvar_PGC3	5.84938	51.3355	0.720912	0.0542274	0.146571	13	3	13	3	1154	934	108
	synapse - GO:0045202	4.96269	27.3061	1.08772	0.0260188	0.1045	35	7	35	7	1154	934	871
	postsynaptic_membrane - GO:0045211	23.6189	820.029	0.966143	0.0278425	0.1045	4	1	4	1	1154	934	103
	postsynaptic_density_membrane - GO:0098839	3.83722	58.2099	0.407459	0.141646	0.23408	10	2	10	2	1154	934	187
	postsynapse - SYNGO:postsynprocess	27.9435	494.975	2.97324	0.00436123	0.0633333	13	2	13	2	1154	934	179
	synaptic_signaling - GO:0099536	6.84972	52.6487	0.921577	0.0318122	0.1045	13	4	13	4	1154	934	169
	synapse_organization - GO:0050808	12.7613	253.171	0.474384	0.0643089	0.162133	14	3	14	3	1154	934	284
neurodevelopmental risk genes (exome, CNV, tandem repeat expansions)	ASDgenes_Satterstrom et al	1.4238	12.5051	0.166367	0.374142	0.432114	11	3	11	3	1154	934	100
	DDDgenes_Kaplanis et al	0.413855	2.32789	0.0892318	0.150368	0.23408	18	9	19	9	1154	934	292
	IDgenes_Kochinke et al	1.84722	3.56571	0.958607	0.0331003	0.1045	93	38	96	41	1154	934	3037
	Genes_in_ASD.DDD.ID_CNVs	5.13907	40.8699	0.78883	0.0540559	0.146571	26	4	27	4	1154	934	3792
	Nervous system development - GO:0007399	1.82445	4.67714	0.722981	0.101331	0.204	61	19	63	20	1154	934	1874
	MPO: Cardiovascular or muscle abnormality	1.31522	4.23779	0.447469	0.316357	0.414069	39	16	39	16	1154	934	2058
	ASDgenes_SFARI	1.16534	3.68716	0.383242	0.396251	0.432114	45	16	48	16	1154	934	909
Genes with CMC eQTLs	DER-08d_hg19_eQTL.FPKM1_20per.genes	1.73112	2.5344	1.19186	0.00213902	0.0633333	303	124	345	135	1154	934	15916

[truncated: 4 more sheets: Suppl. Table 10, Suppl. Table 11, Suppl. Table 12, Suppl. Table 13]
